# Supplementary material for: Applying machine learning to balance performance and stability of high energy density materials
Source: iScience. 2021 Feb 26;24(3):102240. doi: 10.1016/j.isci.2021.102240 (PMC7957118; doi:10.1016/j.isci.2021.102240)
Supplement: Table S1. List of optimized length (Å) and calculated strength (kcal·mol−1) of each intramolecular bond and intermolecular hydrogen bond (HB) in all 153 HEDMs studied, related to Figure 1 — . The first weakest intramolecular bonds and the first strongest intermolecular hydrogen bonds in each compound are marked by red colors, and the second weakest intramolecular bonds are marked by blue. [file mmc2.xlsx]

## Sheet: tableS1
Table S1. List of optimized length (Å) and calculated strength (kcal·mol-1) of each intramolecular bond and intermolecular hydrogen bond (HB) in all 153 HEDMs studied. The 1st weakest intramolecular bonds and 1st strongest intermolecular hydrogen bonds in each compound are marked by red colors and the 2nd weakest intramolecular bonds are marked by blue. (Related to Figures 3 and 5)
1 SEDTUQ
O-N			N-C (1st weakest)			C-C (2nd weakest)
Label	Length	Strength	Label	Length	Strength	Label	Length	Strength
1-33	1.27	134.53	33-65	1.43	121.69	65-66	1.46	134
2-33	1.29	127.29	34-65	1.42	122.64
3-34	1.3	125.31	35-66	1.34	134.48
4-34	1.28	133.64	36-66	1.34	136.71
HB label	HB Length	HB Strength
H100...O17	2.41	2.92
H101...O11	2.11	7.32
H101...O9	2.38	1.8
H103...O12	2.08	7.55
H104...O22	2.26	3.19
H105...O7	1.88	13.8
H106...O5	2.45	1.36
H107...O8	2.06	8.34
H108...O25	2.41	2.92
H109...O1	2.38	1.8
H109...O3	2.11	7.32
H111...O4	2.08	7.55
H112...O30	2.26	3.19
H81...O31	1.88	13.81
H82...O29	2.45	1.36
H83...O32	2.06	8.36
H84...O1	2.41	2.92
H85...O25	2.38	1.8
H85...O27	2.11	7.32
H87...O28	2.08	7.55
H88...O6	2.26	3.19
H89...O23	1.88	13.8
H90...O21	2.45	1.36
H91...O24	2.06	8.35
H92...O9	2.41	2.92
H93...O17	2.38	1.8
H93...O19	2.11	7.32
H95...O20	2.08	7.55
H96...O14	2.26	3.18
H97...O15 (1st strongest)	1.87	13.81
H98...O13	2.45	1.36
H99...O16	2.06	8.36
2 NOETNA02
O-N			N-C (2nd weakest)			C-C and N-N (1st weakest)
Label	Length	Strength	Label	Length	Strength	Label	Length	Strength
1-57	1.26	139.84	57-90	1.54	95.16	89-90	1.53	85.66
2-57	1.26	140.42	58-90	1.55	89.7	91-92	1.53	87.33
3-58	1.26	138.73	59-90	1.57	88	63-64	1.42	116.23
4-58	1.25	143.55	60-92	1.55	90.3
5-59	1.25	142.4	61-92	1.56	91.05
6-59	1.26	138.53	62-92	1.58	88.77
7-60	1.26	140.09	63-89	1.45	103.91
8-60	1.26	141.98	63-91	1.45	103.72
9-61	1.25	142.09
10-61	1.25	141.43
11-62	1.25	143.23
12-62	1.25	139.35
13-64	1.26	150.61
14-64	1.26	151.11
HB label	HB Length	HB Strength
H106...O22	2.48	1.49
H108...O16	2.13	4.54
H110...O8	2.49	1.49
H112...O2	2.13	4.54
H114...O50	2.49	1.49
H116...O44	2.13	4.54
H118...O36	2.49	1.49
H120...O30 (1st strongest)	2.13	4.54
3 TATNBZ
O-N			N-C (1st weakest)			C-C (2nd weakest)
Label	Length	Strength	Label	Length	Strength	Label	Length	Strength
1-13	1.29	129.55	25-13	1.43	125.92	25-26	1.45	130.88
2-13	1.3	126.52	26-14	1.33	133.53	26-27	1.45	130.72
3-15	1.29	128.47	27-15	1.43	124.08	27-28	1.45	130.84
4-15	1.29	127.41	28-16	1.33	133.92	28-29	1.45	130.44
5-17	1.29	129.31	29-17	1.43	125.85	29-30	1.45	130.65
6-17	1.3	127.17	30-18	1.33	134.21	30-25	1.45	130.97
HB label	HB Length	HB Strength
H37...O6	2.31	4.29
H38...O5	2.3	3.78
H39...O2	2.31	4.23
H40...O1	2.3	3.72
H41...O4	2.33	4.01
H42...O3	2.31	3.54
H43...O12 (1st strongest)	2.31	4.29
H44...O11	2.3	3.78
H45...O8	2.31	4.23
H46...O7	2.3	3.72
H47...O10	2.33	4.01
H48...O9	2.31	3.54
4 NTROMA01
O-N			N-C (1st weakest)			C-C and N-N
Label	Length	Strength	Label	Length	Strength	Label	Length	Strength
1-9	1.27	131.09	9-13	1.5	90.05
2-9	1.26	135.82
HB label	HB Length	HB Strength
H17...O1	2.35	2.43
H18...O3	2.27	3.35
H20...O3	2.35	2.43
H21...O1	2.27	3.35
H23...O5	2.35	2.43
H24...O7	2.27	3.35
H26...O7	2.35	2.43
H27...O5 (1st strongest)	2.27	3.35
5 SEDTUQ09
O-N			N-C (1st weakest)			C-C (2nd weakest)
Label	Length	Strength	Label	Length	Strength	Label	Length	Strength
1-17	1.28	131.29	17-33	1.43	120.02	33-34	1.46	134.2
2-17	1.28	130.24	18-33	1.42	124.93
3-18	1.29	127.64	19-34	1.34	135.4
4-18	1.28	130.17	20-34	1.34	136.15
HB label	HB Length	HB Strength
H41...O13	2.01	7.76
H41...O16	2.25	3.87
H42...O3	2.28	4.12
H43...O14	2.39	2.11
H43...O16	2.03	8.3
H44...O13	2.14	6.07
H45...O12	2.25	3.87
H45...O9	2.02	7.76
H46...O7	2.28	4.12
H47...O10	2.39	2.11
H47...O12	2.03	8.3
H48...O9	2.14	6.07
H49...O5	2.01	7.76
H49...O8	2.25	3.87
H50...O11	2.28	4.12
H51...O6	2.39	2.11
H51...O8	2.03	8.3
H52...O5	2.14	6.07
H53...O1	2.02	7.76
H53...O4	2.25	3.87
H54...O15	2.28	4.12
H55...O2	2.39	2.11
H55...O4 (1st strongest)	2.03	8.3
H56...O1	2.14	6.07
6 SEDTUQ06
O-N			N-C (1st weakest)			C-C (2nd weakest)
Label	Length	Strength	Label	Length	Strength	Label	Length	Strength
1-17	1.27	135.61	17-33	1.43	119.08	33-34	1.46	135.31
2-17	1.29	125.3	18-33	1.41	125.6
3-18	1.29	127.38	19-34	1.34	135.34
4-18	1.28	130.92	20-34	1.34	134.59
HB label	HB Length	HB Strength
H41...O5	2.46	1.88
H41...O7	2.15	6.44
H42...O8	2.49	2.53
H43...O8	1.92	12.18
H44...O2	2.37	2.08
H45...O1	2.46	1.88
H45...O3	2.15	6.44
H46...O4	2.49	2.53
H47...O4	1.92	12.18
H48...O6	2.37	2.08
H49...O13	2.46	1.88
H49...O15	2.15	6.44
H50...O16	2.49	2.53
H51...O16	1.92	12.18
H52...O10	2.37	2.08
H53...O11	2.14	6.44
H53...O9	2.46	1.88
H54...O12	2.49	2.53
H55...O12 (1st strongest)	1.92	12.18
H56...O14	2.37	2.08
7 NXENAM01
O-N and O-C (1st weakest)			N-C			C-C and N-N (2nd weakest)
Label	Length	Strength	Label	Length	Strength	Label	Length	Strength
1-33	1.28	142.45	34-49	1.47	95.41	49-51	1.52	84.51
2-33	1.27	145.09	34-50	1.47	96.61	50-52	1.52	81.24
3-35	1.46	84.38				33-34	1.39	120.6
4-36	1.45	86.19
5-35	1.25	151.79
6-36	1.25	144.68
7-35	1.24	150.73
8-36	1.25	151.23
3-51	1.48	72.48
4-52	1.49	68.74
HB label	HB Length	HB Strength
H65...O22	2.35	1.65
H67...O14	2.27	2.12
H68...O31	2.39	0.93
H71...O18	2.4	2.15
H73...O30	2.34	1.69
H75...O6	2.26	2.18
H76...O23	2.39	0.91
H77...O17	2.49	1.79
H79...O26	2.41	2.11
H81...O6	2.35	1.65
H83...O30	2.27	2.12
H84...O15	2.39	0.93
H87...O2	2.4	2.15
H89...O14	2.34	1.69
H91...O22 (1st strongest)	2.26	2.18
H92...O7	2.39	0.91
H93...O1	2.49	1.79
H95...O10	2.41	2.11
8 NOEURA
O-N			N-C (1st weakest)			C-C (1st weakest)
Label	Length	Strength	Label	Length	Strength	Label	Length	Strength
1-28	1.25	143.46	25-51	1.26	157.4	43-44	1.52	82.79
2-28	1.26	139.38	27-43	1.44	104.83	45-46	1.52	82.79
3-29	1.25	142.65	27-51	1.39	125.43
4-29	1.26	141.2	28-44	1.56	93.19
5-30	1.26	142.44	29-44	1.55	89.29
6-30	1.26	140.14	30-44	1.54	93.11
7-32	1.25	143.45	31-45	1.44	104.83
8-32	1.26	139.39	31-51	1.39	125.43
9-33	1.25	142.63	32-46	1.56	93.19
10-33	1.26	141.19	33-46	1.55	89.29
11-34	1.26	142.44	34-46	1.54	93.11
12-34	1.26	140.14
HB label	HB Length	HB Strength
H53...O2	2.35	2.06
H56...O8	2.34	2.05
H59...O14 (1st strongest)	2.35	2.06
H62...O20	2.35	2.05
9 NABMUY01
O-N			N-C			C-C and N-N
						(1st and 2nd weakest)
Label	Length	Strength	Label	Length	Strength	Label	Length	Strength
1-58	1.27	147.6	41-66	1.56	93.41	65-66	1.53	87.3
2-41	1.26	136.58	42-66	1.56	95.96	66-67	1.51	83.48
3-41	1.26	140.34	45-72	1.56	93.41	71-72	1.53	87.31
4-42	1.26	138.92	46-72	1.56	95.97	72-73	1.51	83.47
5-42	1.26	139.03	57-65	1.46	103.04	57-58	1.41	118.02
11-58	21.12	147.6	57-71	21.3	103.04
12-45	1.26	136.56
13-45	1.26	140.35
14-46	1.26	138.96
15-46	1.26	139.02
HB label	HB Length	HB Strength
H100...O11	2.27	4.18
H104...O14	2.33	1.93
H105...O16	2.27	4.23
H109...O29	2.33	1.94
H110...O21	2.27	4.18
H114...O24	2.33	1.93
H115...O26	2.27	4.23
H119...O39	2.33	1.93
H120...O31	2.27	4.18
H124...O34	2.33	1.93
H125...O36	2.27	4.23
H89...O9	2.33	1.94
H90...O1	2.27	4.18
H94...O4	2.33	1.93
H95...O6 (1st strongest)	2.27	4.23
H99...O19	2.32	1.93
10 PERYTN12
O-N (2nd weakest) and O-C (1st weakest)			N-C			C-C
Label	Length	Strength	Label	Length	Strength	Label	Length	Strength
1-25	1.24	150.48				33-41	1.54	87.66
2-25	1.24	147.65				34-41	1.54	87.66
3-25	1.49	79.9				35-41	1.54	87.66
4-26	1.24	150.48				36-41	1.54	87.66
5-26	1.24	147.65
6-26	1.49	79.9
7-27	1.24	150.48
8-27	1.24	147.65
9-27	1.49	79.9
10-28	1.24	150.48
11-28	1.24	147.65
12-28	1.49	79.9
3-33	1.47	72.23
6-34	1.47	72.23
9-35	1.47	72.23
12-36	1.47	72.23
HB label	HB Length	HB Strength
H43...O22	2.25	2.38
H44...O11	2.41	1.36
H45...O19	2.25	2.38
H46...O8	2.41	1.36
H47...O16	2.25	2.38
H48...O2	2.41	1.36
H49...O13	2.25	2.38
H50...O5	2.41	1.36
H51...O10	2.25	2.38
H52...O23	2.41	1.34
H53...O7	2.25	2.38
H54...O20	2.41	1.34
H55...O4	2.25	2.38
H56...O14	2.41	1.34
H57...O1 (1st strongest)	2.25	2.38
H58...O17	2.41	1.34
11 ZZZQSC02
O-N			N-C (2nd weakest)			C-C (1st weakest)
Label	Length	Strength	Label	Length	Strength	Label	Length	Strength
1-17	1.27	132.91	17-26	1.48	98.68	25-26	1.41	136
2-17	1.27	132.66	18-30	1.48	102.3	26-27	1.4	132.42
3-18	1.27	131.82				27-28	1.4	126
4-18	1.27	132.89				28-29	1.4	126.93
						29-30	1.4	130.66
						30-25	1.41	135.25
						31-25	1.5	92.63
HB label	HB Length	HB Strength
H53...O9	2.44	2.09
H55...O12	2.47	0.32
H58...O8	2.3	2.82
H59...O13	2.44	2.09
H61...O16	2.47	0.32
H64...O4	2.3	2.82
H65...O1	2.44	2.09
H67...O4	2.47	0.32
H70...O16 (1st strongest)	2.3	2.82
H71...O5	2.44	2.09
H73...O8	2.47	0.32
H76...O12	2.31	2.81
12 TNOXYL
O-N and O-C			N-C (2nd weakest)			C-C (1st weakest)
Label	Length	Strength	Label	Length	Strength	Label	Length	Strength
1-25	1.26	133.32	25-38	1.48	102	37-38	1.41	136.53
2-25	1.27	131.8	27-44	1.48	102	38-61	1.39	133.15
3-33	1.27	134.5	33-62	1.49	95.56	61-44	1.39	133.15
7-27	1.26	133.32				44-43	1.41	136.53
8-27	1.27	131.8				43-62	1.4	137.5
9-33	1.27	134.5				62-37	1.4	137.5
						37-39	1.5	92.5
						43-45	1.5	92.5
13 DNNAPH
O-N			N-C (1st weakest)			C-C and N-N
Label	Length	Strength	Label	Length	Strength	Label	Length	Strength
1-9	1.27	130.63	9-14	1.47	101.64	13-14	1.43	129.53
2-9	1.27	132.38	11-24	1.47	101.63	14-15	1.38	135.77
5-11	1.27	130.65				15-16	1.41	122.37
6-11	1.27	132.36				16-27	1.38	128.91
						27-23	1.42	124.95
						23-13	1.44	126.57
						13-17	1.42	124.94
						17-26	1.38	128.92
						26-25	1.41	122.37
						25-24	1.38	135.76
						24-23	1.43	129.52
HB label	HB Length	HB Strength
H33...O8	2.59	1.34
H36...O6	2.56	1.43
H39...O4	2.59	1.34
H42...O2 (1st strongest)	2.56	1.43
14 GEMZAZ
O-N and O-C			N-C (2nd weakest)			C-C and N-N (1st weakest)
Label	Length	Strength	Label	Length	Strength	Label	Length	Strength
2-15	1.27	145.46	13-25	1.37	139.08	26-28	1.56	88.48
3-15	1.25	154.53	13-28	1.45	106.7	14-15	1.4	117.91
5-18	1.25	154.46	14-25	1.43	116.44	17-18	1.41	116.68
6-18	1.26	148.17	14-26	1.49	91.21
1-25	1.25	160.06	16-26	1.44	105.38
4-27	1.24	171.15	16-27	1.37	136.1
			17-27	1.45	109.51
			17-28	1.48	94.45
HB label	HB Length	HB Strength
H33...O3	2.49	0.98
H33...O6	2.31	2.34
H34...O1	2.32	3.83
H35...O5	2.41	2.13
H35...O8	2.09	5.61
H36...O7	1.85	16.53
H37...O12	2.31	2.35
H37...O9	2.49	0.98
H38...O7	2.32	3.83
H39...O11	2.41	2.13
H39...O2	2.09	5.61
H40...O1 (1st strongest)	1.85	16.53
15 HNIABZ20
O-N			N-C (1st and 2nd weakest)			C-C and N-N
Label	Length	Strength	Label	Length	Strength	Label	Length	Strength
1-26	1.26	135.31	26-42	1.49	99.77	41-42	1.41	138.78
2-26	1.26	133.64	27-44	1.48	100.25	42-43	1.39	135.42
3-27	1.27	134.34	28-46	1.49	98.85	43-44	1.39	134.07
4-27	1.27	132.79	34-54	1.49	99.82	44-45	1.4	132.28
5-28	1.26	137.34	35-56	1.48	100.23	45-46	1.39	135.25
6-28	1.27	131.96	36-58	1.49	98.88	46-41	1.41	137.02
13-34	1.26	135.33	53-33	1.41	126.29	53-54	1.41	138.7
14-34	1.27	133.53	41-25	1.41	126.32	54-55	1.39	135.41
15-35	1.27	134.33				55-56	1.39	134.04
16-35	1.27	132.79				56-57	1.4	132.26
17-36	1.26	137.41				57-58	1.39	135.21
18-36	1.27	132.03				58-53	1.41	137.05
						25-33	1.29	133.02
HB label	HB Length	HB Strength
H66...O18	2.27	3.16
H68...O24	2.27	3.13
H70...O6 (1st strongest)	2.27	3.16
H72...O12	2.27	3.13
16 PUTCEM
O-N			N-C (2nd weakest)			C-C and N-N (1st weakest)
Label	Length	Strength	Label	Length	Strength	Label	Length	Strength
1-34	1.27	132.37	33-65	1.38	129.11	65-66	1.39	133.27
2-34	1.27	131.67	34-67	1.47	104.41	66-67	1.39	134.48
3-35	1.27	134.13	35-69	1.46	106.41	67-68	1.4	130.66
4-35	1.27	131.83	36-94	10.95	141.37	68-69	1.38	136.62
17-50	1.27	132.37	49-89	1.38	129.11	69-70	1.42	133.28
18-50	1.27	131.67	50-91	1.47	104.41	70-65	1.44	133.91
19-51	1.27	134.13	51-93	1.46	106.41	89-90	1.39	133.27
20-51	1.27	131.83	52-70	1.38	141.37	90-91	1.39	134.48
						91-92	1.4	130.66
						92-93	1.38	136.62
						93-94	1.42	133.28
						94-89	1.44	133.91
						33-36	1.37	120.76
						33-49	11.8	86.44
						49-52	1.37	120.76
HB label	HB Length	HB Strength
H113...O30	2.29	2.96
H115...O26	2.29	2.96
H117...O22	2.29	2.96
H119...O18	2.29	2.96
H121...O14	2.29	2.96
H123...O10	2.29	2.96
H125...O6	2.29	2.96
H127...O2 (1st strongest)	2.29	2.96
17 NTRGUA03
O-N			N-C			N-N (1st weakest)
Label	Length	Strength	Label	Length	Strength	Label	Length	Strength
1-33	1.29	130.1	34-97	1.39	132.99	33-34	1.37	121.99
2-33	1.28	140.59	35-97	1.34	139.49
			36-97	1.34	137.02
HB label	HB Length	HB Strength
H113...N74	2.04	16.41
H114...O11	2.21	4.18
H115...O22	1.88	13.89
H115...O28	2.47	1.42
H116...O27	2.32	3.99
H117...N78	2.04	16.41
H118...O9	2.21	4.18
H119...O24	1.88	13.89
H119...O26	2.47	1.42
H120...O25	2.32	3.99
H121...N66	2.04	16.41
H122...O15	2.21	4.18
H123...O18	1.88	13.89
H123...O32	2.47	1.42
H124...O31	2.32	3.99
H125...N70	2.04	16.41
H126...O13	2.21	4.18
H127...O20	1.88	13.89
H127...O30	2.47	1.42
H128...O29	2.32	3.99
H129...N86	2.04	16.41
H130...O3	2.21	4.18
H131...O22	2.47	1.42
H131...O28	1.88	13.89
H132...O21	2.32	3.99
H133...N82	2.04	16.41
H134...O1	2.21	4.18
H135...O24	2.47	1.42
H135...O26	1.88	13.89
H136...O23	2.32	3.99
H137...N94	2.04	16.41
H138...O7	2.21	4.18
H139...O18	2.47	1.42
H139...O32	1.88	13.89
H140...O17	2.32	3.99
H141...N90	2.04	16.41
H142...O5	2.21	4.18
H143...O20	2.47	1.42
H143...O30	1.88	13.89
H144...O19	2.32	3.99
H145...N34	2.03	16.76
H146...O27	2.21	4.16
H147...O16	2.47	1.4
H147...O2	1.88	14.05
H148...O15	2.32	3.92
H149...N38	2.03	16.76
H150...O25	2.22	4.16
H151...O14	2.47	1.4
H151...O4	1.88	14.05
H152...O13	2.32	3.92
H153...N42	2.03	16.76
H154...O31	2.21	4.16
H155...O12	2.47	1.4
H155...O6	1.88	14.05
H156...O11	2.32	3.92
H157...N46	2.03	16.76
H158...O29	2.22	4.16
H159...O10	2.47	1.4
H159...O8	1.87	14.05
H160...O9	2.32	3.92
H161...N62	2.03	16.76
H162...O19	2.22	4.16
H163...O16	1.88	14.05
H163...O2	2.47	1.4
H164...O1	2.32	3.92
H165...N58	2.03	16.76
H166...O17	2.21	4.16
H167...O14	1.87	14.05
H167...O4	2.47	1.4
H168...O3	2.32	3.92
H169...N54	2.03	16.76
H170...O23	2.22	4.16
H171...O12	1.88	14.05
H171...O6	2.47	1.4
H172...O5	2.32	3.92
H173...N50 (1st strongest)	2.03	16.76
H174...O21	2.21	4.16
H175...O10	1.87	14.05
H175...O8	2.47	1.4
H176...O7	2.32	3.92
18 DNEDAM
O-N			N-C (2nd weakest)			C-C and N-N (1st weakest)
Label	Length	Strength	Label	Length	Strength	Label	Length	Strength
1-18	1.27	147.6	17-33	1.46	90.15	33-37	1.54	77
2-18	1.29	138.82	25-37	1.46	90.15	17-18	1.36	125.6
9-26	1.27	147.6				25-26	1.36	125.6
10-26	1.29	138.82
HB label	HB Length	HB Strength
H41...O3	2.4	1.75
H42...O11	2.45	1.55
H43...O16	1.85	15.58
H44...O1	2.4	1.75
H45...O9	2.45	1.55
H46...O14	1.85	15.58
H47...O7	2.4	1.75
H48...O15	2.45	1.55
H49...O12	1.85	15.58
H50...O5	2.4	1.75
H51...O13	2.45	1.55
H52...O10	1.85	15.58
H53...O11	2.4	1.75
H54...O3	2.45	1.55
H55...O8	1.85	15.58
H56...O9	2.4	1.75
H57...O1	2.45	1.55
H58...O6	1.85	15.58
H59...O15	2.4	1.75
H60...O7	2.45	1.55
H61...O4	1.85	15.58
H62...O13	2.4	1.75
H63...O5	2.45	1.55
H64...O2 (1st strongest)	1.85	15.58
19 CORYIR
O-N and O-C			N-C			C-C
(1st and 2nd weakest)
Label	Length	Strength	Label	Length	Strength	Label	Length	Strength
1-37	1.47	83				49-50	1.52	85.25
2-37	1.24	148.59				50-51	1.53	86.87
3-37	1.25	149.4
4-38	1.5	78.9
5-38	1.24	149.45
6-38	1.24	150.05
7-39	1.48	80.82
8-39	1.25	148.19
9-39	1.24	147.6
1-49	1.48	69.7
4-50	1.48	72.83
7-51	1.47	76.4
HB label	HB Length	HB Strength
H61...O6	2.48	1.38
H62...O20	2.44	1.4
H65...O10	2.49	1.33
H65...O6	2.41	1.58
H66...O15	2.48	1.38
H67...O29	2.44	1.4
H70...O1	2.49	1.33
H70...O15	2.41	1.58
H71...O24	2.48	1.38
H72...O2	2.44	1.4
H75...O24	2.41	1.58
H75...O28	2.49	1.33
H76...O33	2.48	1.38
H77...O11	2.44	1.4
H80...O19	2.49	1.33
H80...O33 (1st strongest)	2.41	1.58
20 CIWMEA10
O-N			N-C (1st weakest)			C-C and N-N (1st weakest)
Label	Length	Strength	Label	Length	Strength	Label	Length	Strength
1-50	1.27	143.68	49-81	1.5	82.5	81-82	1.55	79.42
2-50	1.27	142.68	49-83	1.5	82.31	82-83	1.54	77.21
3-51	1.25	140.97	51-82	1.54	97.49	49-50	1.39	113.61
4-51	1.25	141.21	52-82	1.53	94.76
5-52	1.26	136.47
6-52	1.26	138.13
HB label	HB Length	HB Strength
H105...O45	2.45	0.11
H106...O44	2.48	1.67
H108...O47	2.49	1.46
H109...O39	2.45	0.11
H110...O38	2.48	1.67
H112...O41	2.49	1.46
H113...O33	2.45	0.11
H114...O32 (1st strongest)	2.48	1.68
H116...O35	2.49	1.46
H117...O27	2.44	0.11
H118...O26	2.48	1.67
H120...O29	2.49	1.46
H121...O21	2.44	0.11
H122...O20	2.48	1.67
H124...O23	2.49	1.46
H125...O15	2.45	0.11
H126...O14	2.48	1.67
H128...O17	2.49	1.46
H129...O9	2.45	0.11
H130...O8	2.48	1.67
H132...O11	2.49	1.46
H133...O3	2.44	0.11
H134...O2	2.48	1.67
H136...O5	2.49	1.46
21 QOYJOD
O-N and O-C			N-C (2nd weakest)			N-N (1st weakest)
Label	Length	Strength	Label	Length	Strength	Label	Length	Strength
2-16	1.27	132.63	13-29	1.4	126.74	13-14	1.39	113.36
3-16	1.27	132.33	14-30	1.33	152.52
1-29	1.26	155.44	15-29	1.4	130.16
			15-30	1.37	132.53
			16-30	1.44	116.86
HB label	HB Length	HB Strength
H37...N18	1.95	17.46
H38...O4	1.73	22.42
H39...N14	1.95	17.37
H40...O1	1.73	22.34
H41...N26	1.95	17.46
H42...O10 (1st strongest)	1.73	22.42
H43...N22	1.95	17.37
H44...O7	1.73	22.34
22 WEKGUP
O-N			N-C (1st and 2nd weakest)			C-C
Label	Length	Strength	Label	Length	Strength	Label	Length	Strength
1-29	1.26	134.42	29-45	1.48	104.96	57-58	1.38	142.73
2-29	1.27	135.27	38-61	1.47	103.13	58-61	1.4	132.09
3-38	1.27	133.58	35-57	1.48	104.96	61-46	1.39	132.09
21-38	1.27	133.58	37-45	1.4	129.07	46-45	1.38	142.73
19-35	1.26	134.41	37-57	1.4	129.08
20-35	1.27	135.31
25-37	1.3	131.37
HB label	HB Length	HB Strength
H65...O4	2.36	2.21
H66...O1	2.36	2.23
H67...O10	2.36	2.21
H68...O7	2.36	2.23
H69...O16	2.36	2.21
H70...O13	2.36	2.23
H71...O22	2.36	2.21
H72...O19 (1st strongest)	2.36	2.23
23 DNITBZ02
O-N			N-C (1st weakest)			C-C
Label	Length	Strength	Label	Length	Strength	Label	Length	Strength
1-9	1.27	132.34	9-13	1.48	100.89	13-14	1.4	131.64
2-9	1.27	131.23	11-19	1.48	100.89	14-21	1.39	126.54
5-11	1.27	132.34				21-19	1.4	132
6-11	1.27	131.23				19-20	1.4	131.64
						20-15	1.39	126.54
						15-13	1.4	132
HB label	HB Length	HB Strength
H25...O5	2.32	2.67
H26...O4	2.48	1.42
H27...O7	2.32	2.73
H28...O2	2.47	1.44
H29...O1	2.32	2.67
H30...O8	2.48	1.42
H31...O3 (1st strongest)	2.32	2.73
H32...O6	2.47	1.44
24 DNBENZ11
O-N			N-C (1st weakest)			C-C
Label	Length	Strength	Label	Length	Strength	Label	Length	Strength
1-17	1.27	133.48	17-25	1.48	102.14	25-26	1.39	132.46
2-17	1.27	132.82	18-27	1.48	100.32	26-27	1.4	132.98
3-18	1.27	131.38				27-28	1.4	131.92
4-18	1.27	132.63				28-29	1.4	125.23
						29-30	1.4	125.53
						30-25	1.4	132.11
HB label	HB Length	HB Strength
H50...O8	2.38	2.53
H51...O13	2.4	1.38
H52...O11	2.37	2
H54...O4	2.38	2.53
H55...O9	2.4	1.38
H56...O15	2.37	2
H58...O16	2.39	2.53
H59...O5	2.4	1.38
H60...O3	2.37	2
H62...O12 (1st strongest)	2.39	2.53
H63...O1	2.4	1.38
H64...O7	2.37	2
25 ZZZGVU02
O-N			N-C (2nd weakest)			C-C (1st weakest)
Label	Length	Strength	Label	Length	Strength	Label	Length	Strength
1-33	1.27	129.15	33-50	1.47	101.21	49-50	1.41	136.06
2-33	1.27	134.19	34-52	1.47	103.31	50-51	1.4	132.19
3-34	1.27	131.11				51-52	1.39	133.24
4-34	1.27	133.46				52-53	1.4	132.59
						53-54	1.39	126.68
						54-49	1.41	127.79
						49-55	1.5	90.53
HB label	HB Length	HB Strength
H105...O17	2.3	2.87
H106...O10	2.27	2.43
H107...O27	2.31	2.92
H110...O16	2.42	2.22
H111...O22	2.43	2.07
H113...O31	2.45	2.08
H117...O25	2.3	2.87
H118...O2	2.27	2.42
H119...O19	2.31	2.92
H122...O8	2.42	2.22
H123...O30	2.43	2.08
H125...O23	2.45	2.08
H129...O1	2.3	2.87
H130...O26	2.27	2.42
H131...O11	2.31	2.92
H134...O32	2.42	2.22
H135...O6	2.43	2.08
H137...O15	2.45	2.08
H141...O9	2.3	2.87
H142...O18	2.27	2.42
H143...O3 (1st strongest)	2.31	2.92
H146...O24	2.42	2.22
H147...O14	2.43	2.08
H149...O7	2.45	2.08
26 TNITAN
O-N			N-C (1st weakest)			C-C
Label	Length	Strength	Label	Length	Strength	Label	Length	Strength
1-34	1.27	130.02	33-53	1.33	133.26	53-54	1.44	134.22
2-34	1.27	135.54	34-54	1.47	105.26	54-55	1.39	144.43
3-35	1.26	137.42	35-55	1.5	93.03	55-56	1.4	139.44
4-35	1.26	137.43	36-56	1.46	108.46	56-57	1.39	132.31
5-36	1.27	132.84	37-58	1.46	109.17	57-58	1.39	135.28
6-36	1.27	134.47				58-53	1.44	133.67
7-37	1.27	132.76
8-37	1.28	130.14
HB label	HB Length	HB Strength
H77...O29	2.4	1.27
H77...O30	2.41	2.04
H78...O15	2.27	4.18
H79...O25	2.44	1.74
H80...O21	2.4	1.27
H80...O22	2.41	2.04
H81...O7	2.27	4.18
H82...O17	2.44	1.74
H83...O13	2.4	1.27
H83...O14	2.41	2.04
H84...O31	2.27	4.18
H85...O9	2.44	1.74
H86...O5	2.4	1.27
H86...O6	2.41	2.04
H87...O23 (1st strongest)	2.27	4.18
H88...O1	2.44	1.74
27 CTMTNA03
O-N			N-C (1st weakest)			N-N (2nd weakest)
Label	Length	Strength	Label	Length	Strength	Label	Length	Strength
1-52	1.26	149.18	49-97	1.47	99.31	49-52	1.45	107.02
2-52	1.26	147.85	49-98	1.46	101.4	50-53	1.45	107.13
3-53	1.26	148.76	50-97	1.47	102.9	51-54	1.4	122.2
4-53	1.26	146.19	50-99	1.46	101.49
5-54	1.26	148.96	51-98	1.48	99.37
6-54	1.27	148.19	51-99	1.47	99.41
HB label	HB Length	HB Strength
H121...O19	2.47	1.21
H121...O35	2.4	1.06
H123...O38	2.41	1.47
H126...O18	2.39	2.41
H127...O13	2.48	1.21
H127...O29	2.4	1.06
H129...O44	2.4	1.47
H132...O24	2.39	2.41
H133...O47	2.4	1.06
H133...O7	2.48	1.21
H135...O26	2.4	1.47
H138...O6	2.39	2.41
H139...O1	2.48	1.21
H139...O41	2.4	1.06
H141...O32	2.4	1.47
H144...O12	2.39	2.41
H145...O11	2.4	1.06
H145...O43	2.47	1.21
H147...O14	2.4	1.47
H150...O42	2.39	2.41
H151...O37	2.48	1.21
H151...O5	2.4	1.06
H153...O20	2.41	1.47
H156...O48	2.39	2.41
H157...O31	2.48	1.21
H159...O2	2.4	1.47
H162...O30	2.39	2.41
H163...O17	2.4	1.06
H163...O25	2.48	1.21
H165...O8	2.4	1.47
H168...O36 (1st strongest)	2.39	2.41
28 CTMTNA04
O-N			N-C (1st weakest)			N-N (2nd weakest)
Label	Length	Strength	Label	Length	Strength	Label	Length	Strength
1-50	1.26	147.06	49-97	1.47	99.28	49-50	1.47	103.15
2-50	1.26	148.67	49-98	1.48	100.94	51-52	1.44	112.17
3-52	1.26	148.66	51-98	1.47	101.37	53-54	1.44	110.81
4-52	1.27	145.13	51-99	1.47	105.19
5-54	1.26	147.47	53-97	1.47	103.72
6-54	1.26	144.37	53-99	1.47	104.64
HB label	HB Length	HB Strength
H121...O31	2.44	-0.44
H121...O32	2.41	0.68
H122...O11	2.39	2.21
H122...O15	2.41	1.64
H124...O11	2.45	1.83
H124...O30	2.42	2.03
H128...O45	2.38	2.13
H130...O12	2.5	0.45
H130...O16	2.13	5.07
H133...O43	2.44	-0.44
H133...O44	2.41	0.68
H134...O23	2.39	2.21
H134...O3	2.41	1.64
H136...O23	2.45	1.83
H136...O42	2.42	2.03
H140...O33	2.38	2.13
H142...O24	2.5	0.45
H142...O4	2.13	5.07
H145...O7	2.44	-0.44
H145...O8	2.41	0.68
H146...O35	2.39	2.21
H146...O39	2.41	1.64
H148...O35	2.45	1.83
H148...O6	2.42	2.03
H152...O21	2.38	2.13
H154...O36	2.5	0.45
H154...O40	2.13	5.07
H157...O19	2.44	-0.44
H157...O20	2.41	0.68
H158...O27	2.41	1.64
H158...O47	2.39	2.21
H160...O18	2.42	2.03
H160...O47	2.45	1.83
H164...O9	2.38	2.13
H166...O28 (1st strongest)	2.13	5.07
H166...O48	2.5	0.45
29 OCHTET
O-N			N-C (1st weakest)			N-N (2nd weakest)
Label	Length	Strength	Label	Length	Strength	Label	Length	Strength
1-67	1.27	145.09	65-129	1.46	103.91	65-67	1.41	117.62
2-67	1.27	146.74	65-130	1.46	103.7	66-68	1.41	120.64
3-68	1.26	149.06	66-129	1.47	103.39	81-83	1.41	117.62
4-68	1.26	149.73	66-138	1.46	105.08	82-84	1.41	120.64
17-83	1.27	145.09	81-137	1.46	103.91
18-83	1.27	146.74	81-138	1.46	103.7
19-84	1.26	149.06	82-130	1.46	105.08
20-84	1.26	149.73	82-137	1.47	103.39
HB label	HB Length	HB Strength
H161...O2	2.23	4.58
H162...O37	2.41	2.02
H163...O1	2.31	3.53
H165...O6	2.23	4.58
H166...O33	2.41	2.02
H167...O5	2.31	3.53
H169...O10	2.23	4.58
H170...O45	2.41	2.02
H171...O9	2.31	3.53
H173...O14	2.23	4.58
H174...O41	2.41	2.02
H175...O13	2.31	3.53
H177...O18	2.23	4.58
H178...O57	2.41	2.02
H179...O17	2.31	3.53
H181...O22	2.23	4.58
H182...O61	2.41	2.02
H183...O21	2.31	3.53
H185...O26	2.23	4.58
H186...O49	2.41	2.02
H187...O25	2.31	3.53
H189...O30	2.23	4.58
H190...O53	2.41	2.02
H191...O29	2.31	3.53
H193...O34	2.23	4.58
H194...O13	2.41	2.02
H195...O33	2.31	3.53
H197...O38	2.23	4.58
H198...O9	2.41	2.02
H199...O37	2.31	3.53
H201...O42	2.23	4.58
H202...O5	2.41	2.02
H203...O41	2.31	3.53
H205...O46	2.23	4.58
H206...O1	2.41	2.02
H207...O45	2.31	3.53
H209...O50	2.23	4.58
H210...O17	2.41	2.02
H211...O49	2.31	3.53
H213...O54	2.23	4.58
H214...O21	2.41	2.02
H215...O53	2.31	3.53
H217...O58	2.23	4.58
H218...O25	2.41	2.02
H219...O57	2.31	3.53
H221...O62 (1st strongest)	2.23	4.58
H222...O29	2.41	2.02
H223...O61	2.31	3.53
30 OCHTET01
O-N			N-C (1st weakest)			N-N (2nd weakest)
Label	Length	Strength	Label	Length	Strength	Label	Length	Strength
1-17	1.27	148.32	33-18	1.46	106.05	17-18	1.41	115.77
2-17	1.26	150.55	33-19	1.47	102.76	19-20	1.4	118.62
3-20	1.26	147.24	34-18	1.44	107.86	25-26	1.41	115.77
4-20	1.27	142.29	34-27	7.92	95.58	27-28	1.4	118.62
9-25	1.27	148.32	37-26	1.46	106.05
10-25	1.26	150.55	37-27	1.47	102.76
11-28	1.26	147.24	38-19	7.92	95.58
12-28	1.27	142.29	38-26	1.44	107.86
HB label	HB Length	HB Strength
H41...O11	2.44	1.42
H43...O4	2.32	2.23
H44...O15	2.37	2.22
H45...O15	2.44	1.42
H47...O8	2.32	2.23
H48...O11	2.37	2.22
H49...O3	2.44	1.42
H51...O12	2.32	2.23
H52...O7	2.37	2.22
H53...O7	2.44	1.42
H55...O16 (1st strongest)	2.32	2.23
H56...O3	2.37	2.22
31 OCHTET03
O-N			N-C (1st weakest)			N-N (2nd weakest)
Label	Length	Strength	Label	Length	Strength	Label	Length	Strength
1-49	1.26	148.74	97-50	1.45	102.1	50-52	1.41	116.09
2-52	1.26	146.38	97-56	1.47	102.22	51-55	1.43	115.07
3-55	1.26	148.7	98-53	1.46	102.7	53-54	1.41	116.89
4-54	1.27	148.59	98-56	1.46	105.72	56-49	1.42	115.04
5-55	1.26	146.49	99-50	1.46	101.85
6-54	1.27	148.14	99-51	1.47	103.17
7-49	1.27	149.35	100-51	1.47	103.37
8-52	1.26	149.32	100-53	1.46	102.71
HB label	HB Length	HB Strength
H122...O34	2.42	0.79
H122...O36	2.38	2.72
H122...O37	2.36	0.95
H124...O36	2.38	1.24
H125...O37	2.41	1.74
H127...O38	2.35	3.11
H130...O42	2.44	0.84
H130...O44	2.38	2.86
H130...O45	2.39	0.81
H132...O44	2.43	0.85
H133...O45	2.39	1.77
H135...O46	2.34	3.23
H138...O26	2.44	0.83
H138...O28	2.38	2.87
H138...O29	2.35	0.84
H140...O28	2.41	0.88
H141...O29	2.41	1.68
H143...O30	2.35	3.09
H146...O10	2.43	0.79
H146...O12	2.39	2.7
H146...O13	2.35	0.96
H148...O12	2.38	1.26
H149...O13	2.41	1.73
H151...O14	2.35	3.08
H154...O18	2.44	0.83
H154...O20	2.37	2.87
H154...O21	2.39	0.81
H156...O20	2.43	0.84
H157...O21	2.4	1.76
H159...O22 (1st strongest)	2.34	3.25
H162...O2	2.44	0.82
H162...O4	2.38	2.86
H162...O5	2.35	0.84
H164...O4	2.41	0.86
H165...O5	2.41	1.69
H167...O6	2.35	3.09
32 PUBMUU01
O-N			N-C (2nd weakest)			C-C and N-N (1st weakest)
Label	Length	Strength	Label	Length	Strength	Label	Length	Strength
55-1	1.27	147.72	49-97	1.5	98.51	100-99	1.61	87.07
55-2	1.26	148.76	49-99	1.49	104.25	101-102	1.57	93.65
56-3	1.25	151.43	50-98	1.48	101.35	97-98	1.58	92.45
56-4	1.25	149.75	50-99	1.46	103.65	49-55	1.43	106.55
57-5	1.26	151.73	51-98	1.45	105.97	50-56	1.48	102.8
57-6	1.25	150.22	51-102	1.45	110.71	51-57	1.44	114.21
58-7	1.26	151.22	52-100	1.48	103.3	52-58	1.4	116.34
58-8	1.27	149.73	52-102	1.5	100.73	53-59	1.43	117.06
59-9	1.26	152.66	53-97	1.45	108.72	54-60	1.47	105.4
59-10	1.26	153.34	53-101	1.45	104.7
60-11	1.26	150.04	54-101	1.49	99.88
60-12	1.26	150.83	54-100	1.46	100.54
HB label	HB Length	HB Strength
H121...O33	2.35	1.76
H124...O18	2.32	2.64
H125...O11	2.27	1.04
H125...O32	2.36	1.73
H127...O45	2.35	1.76
H130...O6	2.32	2.64
H131...O44	2.36	1.73
H133...O9	2.35	1.76
H136...O42	2.32	2.64
H137...O8	2.36	1.73
H139...O21	2.35	1.76
H142...O30 (1st strongest)	2.32	2.64
H143...O20	2.36	1.73
33 PUBMUU07
O-N			N-C (2nd weakest)			C-C and N-N (1st weakest)
Label	Length	Strength	Label	Length	Strength	Label	Length	Strength
50-1	1.26	152.44	49-97	1.47	103.3	97-100	1.59	87.53
50-2	1.26	150.36	49-98	1.48	105.32	98-99	1.58	94.26
52-3	1.26	149.67	51-97	1.48	99.75	101-102	1.58	92.87
52-4	1.26	151.57	51-99	1.5	99.27	49-50	1.44	116.25
54-5	1.26	150.71	53-99	1.44	105.71	51-52	1.46	107.72
54-6	1.25	151.86	53-102	1.44	110.38	53-54	1.44	115.45
56-7	1.25	149.65	55-98	1.46	103.02	55-56	1.46	109.91
56-8	1.26	150.62	55-101	1.45	104.22	57-58	1.49	102.15
58-9	1.25	153.57	57-100	1.47	100.22	59-60	1.4	118.92
58-10	1.26	147.95	57-101	1.51	99.21
60-11	1.27	150.13	59-100	1.48	103.78
60-12	1.26	151.39	59-102	1.49	100.19
HB label	HB Length	HB Strength
H121...O24	2.33	2.04
H122...O25	2.42	0.41
H125...O39	2.22	3.91
H126...O34	2.48	1.31
H126...O40	2.44	1.82
H127...O12	2.33	2.04
H128...O37	2.42	0.41
H131...O27	2.22	3.91
H132...O28	2.44	1.82
H132...O46	2.48	1.31
H133...O48	2.33	2.04
H134...O1	2.42	0.41
H137...O15	2.22	3.91
H138...O10	2.48	1.31
H138...O16	2.44	1.82
H139...O36	2.33	2.04
H140...O13	2.42	0.41
H143...O3 (1st strongest)	2.22	3.91
H144...O22	2.48	1.31
H144...O4	2.44	1.82
34 PUBMUU12
O-N			N-C (2nd weakest)			C-C and N-N (1st weakest)
Label	Length	Strength	Label	Length	Strength	Label	Length	Strength
49-97	1.26	151.01	50-25	1.45	102.75	26-28	1.58	92.62
49-98	1.25	151.83	50-26	1.45	110.85	27-30	1.6	87.71
51-99	1.26	149.11	52-26	1.49	99.42	25-29	1.59	92.38
51-100	1.26	147.31	52-27	1.47	105.05	49-50	1.45	112.75
53-101	1.27	146.16	54-27	1.47	102.87	51-52	1.41	115.88
53-102	1.26	155.02	54-28	1.49	98.33	53-54	1.41	118.63
55-103	1.25	155.74	56-28	1.45	113.04	55-56	1.43	115.94
55-104	1.26	151.91	56-29	1.45	104.88	57-58	1.48	104.46
57-105	1.25	149.25	58-29	1.48	100.35	59-60	1.48	104.45
57-106	1.26	148.34	58-30	1.47	103.49
59-107	1.25	151.01	60-25	1.49	101.5
59-108	1.25	150.69	60-30	1.47	103.56
HB label	HB Length	HB Strength
H12...O137	2.36	2.62
H13...O112	2.43	1.13
H14...O129	2.36	2.61
H15...O101	2.48	1.9
H18...O101	2.36	2.62
H19...O100	2.43	1.13
H1...O136	2.43	1.13
H20...O141	2.36	2.61
H21...O113	2.48	1.9
H24...O113	2.36	2.62
H2...O105	2.36	2.61
H3...O125	2.48	1.9
H6...O125 (1st strongest)	2.36	2.62
H7...O124	2.43	1.13
H8...O117	2.36	2.61
H9...O137	2.48	1.91
35 TNBENZ12
O-N			N-C (1st weakest)			C-C
Label	Length	Strength	Label	Length	Strength	Label	Length	Strength
1-49	1.26	131.14	49-76	1.48	99.98	73-74	1.39	133.57
2-50	1.26	136.09	50-73	1.48	100.34	74-76	1.39	133.54
3-49	1.27	133.63	51-78	1.48	100.08	76-77	1.4	133.16
4-50	1.27	129.66				77-78	1.39	132.93
5-51	1.27	132.85				78-75	1.39	133.14
6-51	1.27	132.68				75-73	1.39	132.84
HB label	HB Length	HB Strength
H121...O28	2.31	1.34
H123...O32	2.35	1.32
H124...O45	2.34	2.37
H127...O40	2.3	1.33
H129...O44	2.34	1.43
H130...O33	2.32	2.4
H132...O1	2.49	1.1
H133...O4	2.31	1.34
H135...O8	2.35	1.32
H136...O21	2.34	2.37
H139...O16	2.3	1.33
H141...O20	2.34	1.43
H142...O9 (1st strongest)	2.32	2.4
H144...O25	2.49	1.1
36 ZZZMUC08
O-N			N-C (2nd weakest)			C-C (1st weakest)
Label	Length	Strength	Label	Length	Strength	Label	Length	Strength
1-49	1.27	131.74	49-73	1.48	100.58	78-73	1.41	136.23
2-49	1.27	133.73	50-75	1.47	101.71	73-74	1.39	133.14
3-50	1.27	130.48	51-77	1.49	96.37	74-75	1.39	134.07
4-50	1.27	131.94				75-76	1.39	133.7
6-51	1.27	133.96				76-77	1.39	134.55
5-51	1.27	131.38				77-78	1.41	136.6
						78-79	1.49	93.08
HB label	HB Length	HB Strength
H130...O9	2.32	3.52
H132...O5	2.37	2.68
H138...O7	2.3	3.22
H140...O21	2.32	3.53
H142...O17	2.37	2.68
H148...O19	2.3	3.22
H150...O33	2.32	3.52
H152...O29	2.37	2.68
H158...O31	2.3	3.22
H160...O45 (1st strongest)	2.32	3.53
H162...O41	2.37	2.68
H168...O43	2.3	3.22
37 TNIOAN
O-N			N-C (1st weakest)			C-C
Label	Length	Strength	Label	Length	Strength	Label	Length	Strength
1-26	1.28	127.52	25-41	1.34	132.69	41-42	1.44	133.58
2-26	1.27	133.75	26-42	1.46	108	42-43	1.39	134.3
3-27	1.27	132.21	27-44	1.46	108.22	43-44	1.4	130.51
4-27	1.27	130.8	28-46	1.46	108.96	44-45	1.39	129.98
5-28	1.27	136.7				45-46	1.39	132.59
6-28	1.29	125				46-41	1.44	133.78
HB label	HB Length	HB Strength
H65...O18	2.2	4.54
H66...O22	2.22	4.65
H67...O14	2.42	2.31
H68...O19	2.34	1.87
H69...O24	2.21	4.52
H70...O16	2.22	4.65
H71...O20	2.42	2.32
H72...O13	2.34	1.86
H73...O6	2.2	4.54
H74...O10	2.22	4.65
H75...O2	2.42	2.31
H76...O7	2.34	1.87
H77...O12	2.21	4.52
H78...O4 (1st strongest)	2.22	4.65
H79...O8	2.42	2.32
H80...O1	2.34	1.86
38 QAGBAB
O-N and O-C (1st weakest)			N-C (2nd weakest)			C-C
Label	Length	Strength	Label	Length	Strength	Label	Length	Strength
2-22	1.3	123.7	21-33	1.37	116.8	33-34	1.43	136.55
3-22	1.27	138.89	22-35	1.44	113.22	34-35	1.42	141.33
4-23	1.27	130.59	23-37	1.46	105.18	35-36	1.4	128.6
5-23	1.28	130.22				36-37	1.39	131.07
1-34	1.36	101.04				37-38	1.4	128.43
HB label	HB Length	HB Strength
H57...O19	2.34	3.28
H58...O10	1.99	9.18
H59...O4	2.02	7.97
H62...O3	2.35	3.14
H63...O7	2.29	4.39
H64...O15	2.2	5.4
H66...O8	2.21	4.09
H67...O9	2.34	3.28
H68...O20 (1st strongest)	1.99	9.18
H69...O14	2.02	7.97
H72...O13	2.35	3.14
H73...O17	2.29	4.39
H74...O5	2.2	5.4
H76...O18	2.21	4.09
39 PICRAC12
O-N and O-C (2nd weakest)			N-C (1st weakest)			C-C
Label	Length	Strength	Label	Length	Strength	Label	Length	Strength
2-57	1.3	124.5	57-82	1.45	112.26	81-82	1.43	141.86
3-57	1.26	141.35	58-84	1.47	101.68	82-83	1.39	133.01
4-58	1.27	133.39	59-86	1.47	104.14	83-84	1.39	132.98
5-58	1.27	130.53				84-85	1.39	132.37
6-59	1.27	133.04				85-86	1.39	135.54
7-59	1.27	131.85				86-81	1.42	139.32
1-81	1.34	107.34
HB label	HB Length	HB Strength
H129...O21	2.4	2.12
H130...O11	2.45	1.25
H131...O48	2.29	2.76
H133...O45	2.43	0.64
H135...O7	2.4	2.12
H136...O25	2.47	1.19
H137...O34	2.29	2.8
H139...O31	2.42	0.78
H141...O49	2.38	2.18
H142...O39	2.44	1.31
H143...O20	2.29	2.74
H145...O17	2.45	0.63
H147...O35	2.39	2.15
H148...O53	2.46	1.23
H149...O6 (1st strongest)	2.29	2.8
H151...O3	2.42	0.78
40 SAWBUN
O-N and O-C (2nd weakest)			N-C (1st weakest)			C-C
Label	Length	Strength	Label	Length	Strength	Label	Length	Strength
3-33	1.27	132.05	33-46	1.49	101.12	45-46	1.4	137.35
4-33	1.26	135.48	34-48	1.48	100.06	46-47	1.39	134.61
5-34	1.27	132.71	35-50	1.48	100.53	47-48	1.39	134.45
6-34	1.26	133.58				48-49	1.39	134.23
7-35	1.27	134.28				49-50	1.39	133.53
8-35	1.27	132.49				50-45	1.41	136.55
1-51	1.26	153.7				45-51	1.51	119.74
2-51	1.33	111.61
HB label	HB Length	HB Strength
H73...O25	1.59	24.57
H76...O17	1.59	24.58
H79...O9 (1st strongest)	1.59	24.58
H82...O1	1.59	24.57
41 DATNBZ
O-N			N-C (1st weakest)			C-C
Label	Length	Strength	Label	Length	Strength	Label	Length	Strength
1-13	1.27	135.36	23-13	1.45	115.68	23-24	1.44	130.6
2-13	1.29	126.72	24-16	1.33	133.54	24-25	1.45	131.55
3-14	1.28	130.12	25-14	1.43	120.77	25-26	1.45	132.81
4-14	1.29	127	26-17	1.33	132.34	26-27	1.44	131.31
5-15	1.29	126.07	27-15	1.44	117.5	27-28	1.39	133.2
6-15	1.28	133.42				28-23	1.38	134.08
HB label	HB Length	HB Strength
H35...O6	2.37	3.01
H36...O5	2.1	6.95
H37...O12	2.37	2.25
H38...O8	2.45	1.96
H40...O12	2.37	3.01
H41...O11 (1st strongest)	2.1	6.95
H42...O6	2.37	2.25
H43...O2	2.45	1.96
42 WEKGOJ
O-N			N-C (1st weakest)			C-C
Label	Length	Strength	Label	Length	Strength	Label	Length	Strength
1-73	1.26	134.15	73-121	1.5	94.95	121-125	1.39	139.88
2-73	1.26	133.61	74-122	1.5	94.5	125-124	1.39	135.27
3-74	1.26	131.93	75-124	1.49	99.62	124-123	1.39	133.96
4-74	1.26	134.7	76-122	1.34	153.9	123-122	1.4	138.72
5-75	1.27	132.55	76-121	1.33	156.4
6-75	1.26	136.94
HB label	HB Length	HB Strength
H182...O55	2.23	3.9
H183...O5	2.22	2.71
H185...O64	2.25	3.73
H186...O14	2.22	2.67
H188...O37	2.24	3.9
H189...O23	2.22	2.71
H191...O46	2.25	3.73
H192...O32	2.22	2.67
H194...O19	2.24	3.9
H195...O41	2.22	2.71
H197...O28	2.25	3.73
H198...O50	2.22	2.67
H200...O1 (1st strongest)	2.24	3.9
H201...O59	2.22	2.71
H204...O68	2.22	2.67
43 GETFIU
O-N and O-C			N-C (1st and 2nd weakest)			C-C and N-N
Label	Length	Strength	Label	Length	Strength	Label	Length	Strength
1-37	1.31	129.03	38-21	1.39	122.35	37-38	1.45	137.8
2-23	1.27	133.11	40-23	1.47	105.75	38-39	1.39	130.56
3-23	1.27	132	42-24	1.47	102.92	39-40	1.4	133.25
4-24	1.27	129.9				40-41	1.4	130.76
5-24	1.27	134.74				41-42	1.39	135.56
						42-37	1.42	137.18
						21-22	1.2	169.17
HB label	HB Length	HB Strength
H61...O9	2.43	1.33
H63...O4	2.43	1.33
H65...O19	2.43	1.33
H67...O14 (1st strongest)	2.43	1.33
44 TNPHNT
O-N and O-C (1st weakest)			N-C			C-C (2nd weakest)
Label	Length	Strength	Label	Length	Strength	Label	Length	Strength
2-29	1.27	134.28	29-42	1.47	101.99	41-42	1.42	139.97
3-29	1.27	133.92	30-44	1.47	103.14	42-43	1.39	134.06
4-30	1.27	133.46	31-46	1.48	97.83	43-44	1.39	134.52
5-30	1.27	132.99				44-45	1.4	131.7
6-31	1.26	134.27				45-46	1.39	135.43
7-31	1.27	132.91				46-41	1.41	141.92
1-41	1.37	106.05				47-48	1.51	80.21
1-47	1.51	72.41
HB label	HB Length	HB Strength
H74...O14 (1st strongest)	2.22	3.72
H76...O4	2.49	1.33
H78...O24	2.4	2.28
H81...O7	2.22	3.71
H83...O11	2.49	1.33
H85...O17	2.4	2.28
H88...O28	2.22	3.71
H90...O18	2.49	1.33
H92...O10	2.4	2.28
H95...O21	2.22	3.71
H97...O25	2.49	1.33
H99...O3	2.4	2.28
45 MTNANL01
O-N			N-C (1st and 2nd weakest)			C-C and N-N
Label	Length	Strength	Label	Length	Strength	Label	Length	Strength
1-37	1.27	144.26	33-53	1.42	115.78	53-54	1.41	141.88
2-37	1.26	150.72	33-59	1.47	91.69	54-55	1.39	133.57
3-34	1.26	133.73	34-54	1.48	100.26	55-56	1.39	133.53
4-34	1.27	134.08	35-56	1.48	101.81	56-57	1.39	132.37
5-35	1.26	133.96	36-58	1.48	100.12	57-58	1.39	133.96
6-35	1.27	132.64				58-53	1.41	141.77
7-36	1.26	136.26				33-37	1.41	116.8
8-36	1.27	132.55
HB label	HB Length	HB Strength
H81...O25	2.2	3.22
H82...O14	2.36	1.88
H83...O11	2.28	2.98
H86...O17	2.2	3.22
H87...O6	2.36	1.88
H88...O3	2.28	2.98
H91...O9	2.2	3.22
H92...O30	2.36	1.88
H93...O27	2.28	2.98
H96...O1 (1st strongest)	2.2	3.22
H97...O22	2.36	1.88
H98...O19	2.28	2.98
46 HNIDPA
O-N			N-C (1st and 2nd weakest)			C-C
Label	Length	Strength	Label	Length	Strength	Label	Length	Strength
1-49	1.27	135.04	49-77	1.48	106.38	77-78	1.39	132.51
2-49	1.27	129.3	51-81	1.48	100.12	78-79	1.39	133.16
3-51	1.27	134.9	50-79	1.47	101.61	79-80	1.39	132.12
4-51	1.27	133.05	53-84	1.48	101.21	80-81	1.39	133.84
5-50	1.27	130.47	54-86	1.47	104.45	81-82	1.42	138.62
6-50	1.26	133.45	55-88	1.48	107.19	82-77	1.43	137.9
7-53	1.27	133.66	83-52	1.38	128.69	83-84	1.42	138.02
8-53	1.27	134.32	52-82	1.38	128.23	84-85	1.39	133.63
9-54	1.27	131.94				85-86	1.39	131.85
10-54	1.27	133.43				86-87	1.39	133.31
11-55	1.26	137.8				87-88	1.39	134.3
12-55	1.28	125.99				88-83	1.43	137.38
HB label	HB Length	HB Strength
H125...O48	2.29	1.93
H126...O31	2.41	2.24
H127...O36	2.34	2.01
H130...O36	2.29	1.93
H131...O43	2.41	2.24
H132...O48	2.34	2.01
H135...O24	2.29	1.93
H136...O7	2.41	2.24
H137...O12	2.35	2.01
H140...O12	2.29	1.93
H141...O19 (1st strongest)	2.41	2.24
H142...O24	2.34	2.01
47 GIMBOT
O-N			N-C (1st weakest)			C-C (2nd weakest)
Label	Length	Strength	Label	Length	Strength	Label	Length	Strength
1-49	1.27	132.05	49-74	1.48	102.69	73-74	1.42	133.88
2-49	1.27	133.76	50-76	1.47	102.28	74-75	1.4	132.49
3-50	1.27	133.73	51-78	1.49	96.85	75-76	1.39	132.3
4-50	1.27	129.4	61-102	1.48	102.75	76-77	1.39	133.52
5-51	1.27	132.36	62-104	1.47	102.31	77-78	1.39	135.04
6-51	1.26	136.33	63-106	1.49	96.97	78-73	1.42	134.9
25-61	1.27	131.92				101-102	1.42	133.93
26-61	1.27	133.89				102-103	1.4	132.48
27-62	1.27	133.84				103-104	1.39	132.33
28-62	1.27	129.46				104-105	1.39	133.66
29-63	1.27	132.37				105-106	1.39	135.03
30-63	1.26	136.18				106-101	1.41	135
						101-107	1.46	112.81
						107-79	1.36	142.08
						79-73	1.46	112.85
HB label	HB Length	HB Strength
H130...O45	2.21	3.77
H131...O25	2.47	1.63
H132...O4	2.21	4.65
H133...O44	2.47	1.4
H134...O8	2.34	0.96
H136...O33	2.21	3.77
H137...O37	2.48	1.62
H138...O16	2.21	4.65
H139...O32	2.48	1.38
H140...O20	2.34	0.97
H142...O21	2.21	3.78
H143...O1	2.47	1.64
H144...O28 (1st strongest)	2.21	4.66
H145...O20	2.48	1.39
H146...O32	2.34	0.97
H148...O9	2.21	3.76
H149...O13	2.48	1.62
H150...O40	2.21	4.64
H151...O8	2.47	1.39
H152...O44	2.34	0.95
48 BAKLII
O-N and O-C (2nd weakest)			N-C (1st weakest)			C-C
Label	Length	Strength	Label	Length	Strength	Label	Length	Strength
2-29	1.31	121.29	50-29	1.41	128.57	49-50	1.43	137.33
3-29	1.28	130.8	51-30	1.33	133.87	50-51	1.45	130.27
4-31	1.29	126.89	52-31	1.42	123.79	51-52	1.44	132.62
5-31	1.29	128.76	53-32	1.33	133.71	52-53	1.45	131.14
6-33	1.28	124.68	54-33	1.45	109.43	53-54	1.43	133.89
7-33	1.27	134.16				54-49	1.4	140.97
1-49	1.34	110.05
HB label	HB Length	HB Strength
H74...O18	2.23	4.66
H75...O19	2.24	4.91
H76...O3	2.24	3.66
H79...O25	2.23	4.66
H80...O26	2.24	4.91
H81...O10	2.24	3.66
H84...O4	2.23	4.66
H85...O5	2.24	4.91
H86...O17	2.24	3.66
H89...O11	2.24	4.66
H90...O12 (1st strongest)	2.24	4.91
H91...O24	2.23	3.66
49 DACYEL
O-N and O-C (2nd weakest)			N-C (1st weakest)			C-C
Label	Length	Strength	Label	Length	Strength	Label	Length	Strength
3-33	1.28	131.94	54-33	1.45	112.23	53-54	1.4	136.76
4-33	1.28	126.76	55-34	1.33	134.66	54-55	1.45	131
5-35	1.28	132.91	56-35	1.44	119.45	55-56	1.44	133.63
6-35	1.29	125.69	57-36	1.34	134.37	56-57	1.44	133.45
7-37	1.28	130.09	58-37	1.45	115.15	57-58	1.44	132.11
8-37	1.28	132.45				58-53	1.4	136.11
59-1	1.27	148.99				53-59	1.52	119.23
59-2	1.33	113.46
HB label	HB Length	HB Strength
H100...O9	1.52	29.56
H81...O14	2.2	4.92
H82...O32	2.33	2.88
H83...O28	2.13	4.83
H84...O22	2.46	1.71
H85...O17	1.52	29.56
H86...O6	2.2	4.92
H87...O24	2.33	2.88
H88...O20	2.13	4.83
H89...O30	2.46	1.71
H90...O25	1.52	29.56
H91...O30	2.2	4.92
H92...O16	2.33	2.88
H93...O12	2.13	4.83
H94...O6	2.46	1.71
H95...O1 (1st strongest)	1.52	29.56
H96...O22	2.2	4.92
H97...O8	2.33	2.88
H98...O4	2.13	4.83
H99...O14	2.46	1.71
50 AFEPUX
O-N			N-C (1st weakest)			C-C
Label	Length	Strength	Label	Length	Strength	Label	Length	Strength
1-14	1.28	130.25	14-26	1.45	108.36	25-26	1.45	131.25
2-14	1.28	132.91	15-28	1.44	113.15	26-27	1.39	134.91
3-15	1.28	126.54	16-30	1.47	104.52	27-28	1.4	130.94
4-15	1.27	132.97	31-17	1.35	134.03	28-29	1.4	129.48
5-16	1.27	129.17	31-18	1.34	131.24	29-30	1.38	135.45
6-16	1.26	132.34	13-31	1.35	152.69	30-25	1.45	127.59
			25-13	1.32	157.35
HB label	HB Length	HB Strength
H40...O11	2.33	2.7
H41...O9	2	9.95
H42...O7	1.95	10.63
H43...O10	2.3	3.07
H43...O12	2.23	3.74
H44...O8	2.1	5.66
H46...O5	2.33	2.7
H47...O3	2	9.95
H48...O1 (1st strongest)	1.95	10.63
H49...O4	2.3	3.07
H49...O6	2.23	3.74
H50...O2	2.1	5.66
51 TIBMUM
O-N			N-C (1st weakest)			C-C
Label	Length	Strength	Label	Length	Strength	Label	Length	Strength
1-35	1.29	127.33	81-34	1.34	131.91	81-82	1.44	131.44
2-35	1.29	126.01	82-35	1.42	122.26	82-83	1.44	131.28
3-37	1.3	126.24	83-36	1.34	131.05	83-84	1.45	130.3
4-37	1.29	126.77	84-37	1.42	124.09	84-85	1.45	131.28
			85-38	1.34	134.69
			85-33	1.36	143.66
			81-33	1.36	142.97
HB label	HB Length	HB Strength
H121...O3	2.4	3.37
H122...O4	2.2	4.49
H123...O10	2.39	3.28
H124...O9	2.24	4.94
H125...N39	1.91	25.51
H127...O7	2.4	3.37
H128...O8	2.16	5.4
H129...O14	2.31	4.04
H130...O13	2.21	5.46
H131...N33 (1st strongest)	1.91	25.98
H133...O11	2.41	3.29
H134...O12	2.2	4.42
H135...O2	2.4	3.22
H136...O1	2.25	4.86
H137...N51	1.9	25.83
H139...O15	2.4	3.41
H140...O16	2.16	5.34
H141...O6	2.33	3.86
H142...O5	2.22	5.33
H143...N45	1.91	25.91
H145...O19	2.4	3.37
H146...O20	2.2	4.49
H147...O26	2.39	3.28
H148...O25	2.24	4.93
H149...N63	1.91	25.56
H151...O23	2.4	3.36
H152...O24	2.16	5.41
H153...O30	2.31	4.04
H154...O29	2.21	5.47
H155...N57	1.91	25.97
H157...O27	2.41	3.29
H158...O28	2.2	4.42
H159...O18	2.4	3.21
H160...O17	2.25	4.87
H161...N75	1.9	25.79
H163...O31	2.4	3.41
H164...O32	2.16	5.34
H165...O22	2.33	3.86
H166...O21	2.22	5.31
H167...N69	1.91	25.94
52 IKIMIY
O-N			N-C (1st and 2nd weakest)			C-C
Label	Length	Strength	Label	Length	Strength	Label	Length	Strength
67-132	1.49	98.66	67-132	1.49	98.66	129-130	1.42	147.49
68-129	1.49	97.53	68-129	1.49	97.53	131-132	1.42	145.36
71-134	1.47	91.41	71-134	1.47	91.41	N-N
69-133	1.47	90.77	69-133	1.47	90.77	71-72	1.44	110.25
66-130	1.35	156.09	66-130	1.35	156.09	69-70	1.44	109.92
66-131	1.35	157.12	66-131	1.35	157.12
65-129	1.33	159.78	65-129	1.33	159.78
65-132	1.32	161.01	65-132	1.32	161.01
			71-130	1.4	122.06
			69-131	1.4	122.53
HB label	HB Length	HB Strength
H178...O58	2.34	1.19
H180...O50	2.35	1.83
H184...O50	2.34	1.19
H186...O58	2.35	1.83
H190...O42	2.34	1.19
H192...O34	2.35	1.83
H196...O34	2.34	1.19
H198...O42	2.35	1.83
H202...O26	2.34	1.19
H204...O18	2.35	1.83
H208...O18	2.34	1.19
H210...O26	2.35	1.83
H214...O10	2.34	1.19
H216...O2	2.35	1.83
H220...O2	2.34	1.19
H222...O10 (1st strongest)	2.35	1.83
53 TIBMIA
O-N (1st weakest)			N-C (2nd weakest)			C-C
Label	Length	Strength	Label	Length	Strength	Label	Length	Strength
1-11	1.27	133.97	11-21	1.44	114.85	24-23	1.43	135.24
2-11	1.28	128.21	13-23	1.44	114.85	23-29	1.39	131.52
3-13	1.27	133.97	12-22	1.34	137.17	29-21	1.39	131.52
4-13	1.28	128.21	14-24	1.34	137.17	21-22	1.43	135.24
9-19	1.35	110.67	19-22	1.39	134.99
			19-24	1.39	134.99
54 YEKQAG
O-N (2nd weakest)			N-C (1st weakest)			C-C
Label	Length	Strength	Label	Length	Strength	Label	Length	Strength
1-21	1.34	112.89	23-46	1.46	106.28	45-46	1.43	139.31
2-23	1.28	127.46	25-47	1.46	107.47	47-48	1.42	139.52
3-23	1.27	134.77	22-45	1.33	137.42
4-25	1.27	132.09	26-48	1.33	139.29
5-25	1.27	130.26	21-45	1.4	132.16
			21-48	1.4	131.77
			24-46	1.33	156.49
			24-47	1.32	158.15
HB label	HB Length	HB Strength
H61...O11	1.93	12.09
H62...O12	2.24	4.73
H63...O20	1.94	10.76
H64...O3	2.37	2.82
H65...O16	1.93	12.09
H66...O17	2.24	4.73
H67...O15	1.94	10.76
H68...O8	2.37	2.82
H69...O1	1.93	12.09
H70...O2	2.24	4.73
H71...O10	1.94	10.76
H72...O13	2.37	2.82
H73...O6 (1st strongest)	1.93	12.09
H74...O7	2.24	4.73
H75...O5	1.95	10.76
H76...O18	2.37	2.82
55 CIWMAW
O-N			N-C (1st weakest)			C-C
Label	Length	Strength	Label	Length	Strength	Label	Length	Strength
1-19	1.27	133.58	19-42	1.46	111.38	41-42	1.45	134.86
2-19	1.28	127.98	21-43	1.46	107.85	43-44	1.45	135.33
3-21	1.28	130.95	18-41	1.34	132.11
4-21	1.28	130.32	22-44	1.34	128.63
			17-41	1.35	152.16
			17-44	1.36	150.63
			20-42	1.33	154.04
			20-43	1.33	155.3
HB label	HB Length	HB Strength
H57...O5	1.85	13.85
H58...O7	2.1	6.05
H59...O2	2.19	4.29
H60...O7	2.24	4.99
H61...O1	1.85	13.85
H62...O3	2.1	6.05
H63...O6	2.19	4.29
H64...O3	2.24	4.99
H65...O13	1.85	13.85
H66...O15	2.1	6.05
H67...O10	2.19	4.29
H68...O15	2.24	4.99
H69...O9 (1st strongest)	1.85	13.85
H70...O11	2.1	6.05
H71...O14	2.19	4.29
H72...O11	2.24	4.99
56 KUBVAH
O-N			N-C (2nd weakest)			C-C and N-N (1st weakest)
Label	Length	Strength	Label	Length	Strength	Label	Length	Strength
1-17	1.27	131.66	17-34	1.44	114.28	33-35	1.4	142.12
3-17	1.27	131.83	19-33	1.43	118.96	35-34	1.42	135.52
2-19	1.28	129.1	33-20	1.38	123.2	35-36	1.48	96.27
4-19	1.27	132.8	18-34	1.37	135.32	18-20	1.35	126.68
HB label	HB Length	HB Strength
H49...N22	1.96	17.57
H49...O7	2.46	0.93
H53...N18	1.96	17.83
H53...O3	2.46	0.91
H57...N30	1.96	17.57
H57...O15	2.45	0.93
H61...N26 (1st strongest)	1.96	17.83
H61...O11	2.46	0.91
57 MOCJUK01
O-N			N-C (1st weakest)			C-C (2nd weakest)
Label	Length	Strength	Label	Length	Strength	Label	Length	Strength
1-50	1.27	131.1	78-51	1.49	101.41	75-78	1.41	138.7
2-50	1.26	135.41	86-59	1.48	100.01	78-90	1.39	134.47
3-52	1.27	132.76	92-50	1.48	100.55	90-86	1.39	135.62
6-52	1.27	132.19	93-60	1.48	101.44	86-85	1.39	133.97
5-51	1.27	133.62	95-57	1.48	102.28	85-92	1.39	134.94
7-51	1.27	131.98	96-52	1.48	103.64	92-75	1.41	139.29
8-57	1.27	131.75				77-95	1.39	134.23
18-57	1.26	133.46				95-79	1.41	137.6
14-59	1.27	132.43				79-96	1.41	138.59
23-59	1.27	133.01				96-80	1.39	134.22
16-60	1.27	133.42				80-93	1.39	133.9
20-60	1.27	131.57				93-77	1.39	133.85
						75-79	1.5	112.46
HB label	HB Length	HB Strength
H121...O19	2.17	4.55
H122...O5	2.47	1.1
H125...O26	2.33	2.26
H127...O41	2.46	1.53
H128...O8	2.33	2.05
H129...O43 (1st strongest)	2.17	4.55
H130...O29	2.47	1.1
H133...O2	2.33	2.26
H135...O17	2.46	1.53
H136...O32	2.33	2.05
58 HIQBIV
O-N			N-C (2nd weakest)			C-C and N-N (1st weakest)
Label	Length	Strength	Label	Length	Strength	Label	Length	Strength
1-17	1.27	131.55	17-41	1.42	112.79	42-41	1.4	136.35
2-17	1.27	130.84	23-47	1.42	112.79	41-43	1.43	132.49
5-23	1.27	131.55	18-42	1.35	127.77	48-47	1.4	136.36
6-23	1.27	130.82	19-43	1.36	141.82	47-49	1.43	132.49
			24-48	1.35	127.76	43-49	1.47	114.94
			25-49	1.36	141.81	18-19	1.4	105.2
						25-24	1.4	105.19
HB label	HB Length	HB Strength
H65...O11	2.34	3.16
H65...O14	2.45	1.23
H66...N31	1.95	20.21
H66...O14	2.18	4.57
H67...O16	2.45	1.23
H67...O9	2.34	3.15
H68...N34 (1st strongest)	1.95	20.23
H68...O16	2.18	4.56
H69...O10	2.45	1.23
H69...O15	2.34	3.16
H70...N37	1.95	20.21
H70...O10	2.18	4.57
H71...O12	2.45	1.23
H71...O13	2.34	3.16
H72...N40	1.95	20.21
H72...O12	2.18	4.57
H73...O3	2.34	3.16
H73...O6	2.45	1.23
H74...N19	1.95	20.21
H74...O6	2.18	4.57
H75...O1	2.34	3.16
H75...O8	2.46	1.23
H76...N22	1.95	20.21
H76...O8	2.18	4.57
H77...O2	2.45	1.23
H77...O7	2.34	3.16
H78...N25	1.95	20.22
H78...O2	2.18	4.57
H79...O4	2.46	1.23
H79...O5	2.34	3.16
H80...N28	1.95	20.22
H80...O4	2.18	4.56
59 PITGAD
O-N			N-C (1st weakest)			C-C and N-N (2nd weakest)
Label	Length	Strength	Label	Length	Strength	Label	Length	Strength
1-29	1.27	130.67	29-53	1.44	114.49	55-54	1.42	133.19
2-29	1.27	133	30-55	1.44	112.35	54-53	1.4	143.91
3-30	1.28	128.2	31-58	1.44	111.95	56-57	1.4	136.45
4-30	1.27	135.38	53-25	1.38	122.06	57-58	1.42	132.08
5-31	1.27	130.55	55-26	1.36	142.33	54-57	1.45	118.32
6-31	1.27	133.05	56-27	1.36	121.79	25-26	1.35	125.74
			58-28	1.35	139.82	27-28	1.37	116.97
HB label	HB Length	HB Strength
H77...N28 (1st strongest)	1.82	25.89
H78...N47	2.43	3.69
H78...O21	2.13	6.22
H79...O14	2.33	2.67
H79...O22	2.35	2.76
H80...N35	1.82	25.86
H81...N40	2.43	3.69
H81...O15	2.14	6.21
H82...O16	2.35	2.75
H82...O20	2.34	2.67
H83...N42	1.82	25.88
H84...N33	2.43	3.69
H84...O9	2.14	6.22
H85...O10	2.35	2.76
H85...O2	2.33	2.67
H86...N49	1.82	25.87
H87...N26	2.43	3.69
H87...O3	2.13	6.22
H88...O4	2.35	2.76
H88...O8	2.34	2.67
60 DORYOA
O-N			N-C (2nd weakest)			C-C and N-N (1st weakest)
Label	Length	Strength	Label	Length	Strength	Label	Length	Strength
1-39	1.29	125.02	35-74	1.34	126.77	73-74	1.42	143.63
2-39	1.28	129.72	39-73	1.4	125.08	74-75	1.44	133.77
3-40	1.28	131.37	40-75	1.42	114.98	76-77	1.4	140.22
4-40	1.27	131.06	41-76	1.43	112.1	77-78	1.41	143.92
5-41	1.27	128.85	42-78	1.42	122.07	37-38	1.37	109.61
6-41	1.27	132.79	33-73	1.4	119.91	33-34	1.37	121.72
7-42	1.27	135.86	34-75	1.35	144.85	36-37	1.35	128.69
8-42	1.28	128.89	37-78	1.4	122.07
			36-76	1.36	143.67
			33-77	1.41	119.18
HB label	HB Length	HB Strength
H100...O12	2.07	6.36
H102...O7	2.37	3
H103...O21	2.25	3.36
H104...O4	2.07	6.36
H106...O31	2.37	3
H107...O13	2.25	3.36
H108...O28	2.07	6.36
H110...O23	2.37	3
H111...O5	2.25	3.36
H112...O20 (1st strongest)	2.07	6.36
H98...O15	2.37	3
H99...O29	2.25	3.36
61 PITGEH
O-N			N-C (1st weakest)			C-C and N-N (2nd weakest)
Label	Length	Strength	Label	Length	Strength	Label	Length	Strength
1-69	1.27	129.94	69-129	1.44	113.15	129-130	1.4	144.74
2-69	1.27	134.29	70-131	1.44	111.06	130-131	1.42	134.57
3-70	1.28	128.73	71-132	1.43	115.52	132-133	1.4	145.21
4-70	1.26	135.79	72-134	1.44	109.76	133-134	1.42	135.48
5-71	1.27	129.75	129-65	1.37	122.83	130-133	1.45	120.1
6-71	1.27	134.25	131-66	1.36	143.14	66-65	1.35	123.92
7-72	1.26	140.39	132-67	1.37	120.57	67-68	1.35	128.23
8-72	1.28	127.98	134-68	1.36	143.27
HB label	HB Length	HB Strength
H177...O56	1.75	18.12
H178...N66	2.44	1.03
H178...O3	1.91	13.16
H179...O64	1.75	18.12
H180...N74	2.44	1.03
H180...O11	1.91	13.15
H181...O48 (1st strongest)	1.75	18.13
H182...N82	2.44	1.03
H182...O19	1.91	13.16
H183...O40	1.75	18.12
H184...N90	2.44	1.03
H184...O27	1.91	13.16
H185...O24	1.75	18.12
H186...N98	2.44	1.03
H186...O35	1.91	13.16
H187...O32	1.75	18.12
H188...N106	2.44	1.03
H188...O43	1.91	13.15
H189...O16	1.75	18.12
H190...N114	2.44	1.03
H190...O51	1.91	13.16
H191...O8	1.75	18.12
H192...N122	2.44	1.03
H192...O59	1.91	13.15
62 HIQBOB
O-N			N-C			C-C and N-N
						(1st and 2nd weakest)
Label	Length	Strength	Label	Length	Strength	Label	Length	Strength
1-17	1.24	157.16	19-34	1.43	108.28	33-34	1.39	139.63
2-17	1.25	153.98	23-37	1.43	108.28	34-35	1.43	131.58
3-19	1.27	127.52	18-33	1.37	119.79	36-37	1.39	139.63
4-19	1.27	135.15	20-35	1.35	144.56	37-38	1.43	131.58
5-21	1.24	157.16	24-38	1.35	144.56	35-38	1.46	116.2
6-21	1.25	153.98	22-36	1.37	119.79	20-18	1.39	102.27
7-23	1.27	127.52				22-24	1.39	102.27
8-23	1.27	135.16				17-18	1.51	89.57
						21-22	1.51	89.57
HB label	HB Length	HB Strength
H45...O11	2.01	7.54
H46...O15	2.01	7.54
H47...O3	2.01	7.54
H48...O7 (1st strongest)	2.01	7.54
63 SEFVIL
O-N			N-C (1st weakest)			C-C and N-N (2nd weakest)
Label	Length	Strength	Label	Length	Strength	Label	Length	Strength
1-39	1.27	132.24	39-73	1.45	111.4	78-77	1.41	133.82
2-39	1.26	137.53	40-74	1.46	104.19	77-76	1.4	144.79
3-40	1.26	135.58	41-77	1.44	108.9	75-74	1.4	144.91
4-40	1.27	131.44	42-78	1.46	107.67	74-73	1.41	136
5-41	1.27	132.53	78-35	1.35	143.69	76-75	1.44	125.6
6-41	1.27	134.36	76-36	1.38	127	36-38	1.39	107.73
7-42	1.26	135.08	73-33	1.35	141.47	34-37	1.4	108.79
8-42	1.27	130.78	75-34	1.38	126.74	35-36	1.38	116.24
						34-33	1.38	116.19
HB label	HB Length	HB Strength
H100...O10	2.43	2.2
H100...O22	2.23	3.4
H101...N43	2.02	15.38
H102...O1	2.01	8.71
H103...N45	2.06	14.21
H104...O2	2.43	2.2
H104...O30	2.23	3.4
H105...N53	2.02	15.38
H106...O25	2.01	8.72
H107...N55	2.06	14.21
H108...O26	2.43	2.2
H108...O6	2.23	3.4
H109...N63	2.02	15.38
H110...O17	2.01	8.71
H111...N65	2.06	14.21
H112...O14	2.23	3.4
H112...O18	2.43	2.2
H97...N33 (1st strongest)	2.02	15.38
H98...O9	2.01	8.72
H99...N35	2.06	14.21
64 BADRAC
O-N			N-C (2nd weakest)			C-C and N-N (1st weakest)
Label	Length	Strength	Label	Length	Strength	Label	Length	Strength
1-32	1.27	132.24	32-85	1.44	111.42	25-31	1.4	103.25
2-32	1.27	131.35	34-88	1.45	108.13	28-33	1.39	109.8
3-34	1.27	135.07	25-86	1.39	120.98	25-26	1.37	127.58
4-34	1.27	131.69	27-86	1.35	153.78	28-29	1.37	125.8
			27-85	1.36	140.16	86-87	1.43	130.6
			85-26	1.35	144.5
			29-88	1.36	143.08
			88-30	1.36	144.61
			30-87	1.35	153.57
			87-28	1.39	118.31
HB label	HB Length	HB Strength
H109...N30	2.17	10.93
H109...N51	2.22	3.88
H110...N53	2.39	4.89
H110...O22	2.19	6.06
H111...N67	2.09	15.01
H111...O17	2.5	1.7
H112...N31	1.88	17.6
H113...N27	2.26	9.8
H114...N26	2.4	4.58
H115...N36	2.22	3.88
H115...N45	2.17	10.93
H116...N38	2.39	4.89
H116...O16	2.19	6.06
H117...N82	2.09	15.01
H117...O23	2.5	1.7
H118...N46	1.88	17.6
H119...N42	2.26	9.8
H120...N41	2.4	4.58
H121...N60	2.17	10.93
H121...N81	2.22	3.88
H122...N83	2.39	4.89
H122...O10	2.19	6.06
H123...N37	2.09	15.01
H123...O5	2.5	1.7
H124...N61	1.88	17.6
H125...N57	2.26	9.8
H126...N56	2.4	4.58
H127...N66	2.22	3.88
H127...N75	2.17	10.93
H128...N68	2.39	4.89
H128...O4	2.19	6.06
H129...N52	2.09	15.01
H129...O11	2.5	1.7
H130...N76 (1st strongest)	1.88	17.6
H131...N72	2.26	9.8
H132...N71	2.4	4.58
65 WACGOW
O-N			N-C (1st weakest)			C-C (2nd weakest)
Label	Length	Strength	Label	Length	Strength	Label	Length	Strength
1-49	1.27	132.02	49-74	1.49	93.99	73-74	1.41	139.03
2-49	1.26	134.44	50-76	1.48	99.82	74-75	1.39	133.44
3-50	1.27	131.27	51-78	1.48	101.17	75-76	1.39	133.02
4-50	1.26	131.7	52-80	1.49	94.28	76-77	1.39	133.18
5-51	1.27	134.32	53-82	1.48	102.47	77-78	1.39	131.79
6-51	1.27	129.93	54-84	1.48	98.42	78-73	1.41	138.28
7-52	1.27	131.39				79-80	1.41	140.15
8-52	1.26	135.29				80-81	1.39	132.53
9-53	1.27	130.23				81-82	1.39	134
10-53	1.26	135.06				82-83	1.39	132.95
11-54	1.26	137.83				83-84	1.39	132.68
12-54	1.27	128.56				84-79	1.42	139.03
						73-85	1.51	96.71
						85-79	1.52	97.47
HB label	HB Length	HB Strength
H125...O9	2.34	2.41
H129...O39	2.36	2.82
H131...O21	2.34	2.41
H135...O27	2.36	2.82
H137...O33	2.34	2.41
H141...O15	2.36	2.82
H143...O45	2.34	2.41
H147...O3 (1st strongest)	2.36	2.82
66 GATFEP
O-N			N-C (1st and 2nd weakest)			C-C and N-N
Label	Length	Strength	Label	Length	Strength	Label	Length	Strength
1-65	1.28	130.36	65-147	1.4	127.27	145-146	1.43	134.32
2-65	1.29	125.39	67-145	1.42	116.99	146-147	1.42	142.47
3-67	1.28	126.97	68-148	1.4	124.59	148-149	1.42	142.69
4-67	1.27	129.86	70-150	1.42	115.39	149-150	1.43	134.88
5-68	1.28	130.13	66-146	1.33	131.04	71-72	1.36	125.27
6-68	1.29	126.22	69-149	1.34	129.37	73-74	1.35	125.87
7-70	1.28	128.46	147-72	1.4	122.56
8-70	1.27	130.34	145-71	1.36	142.19
			148-73	1.4	123.42
			150-74	1.35	141.63
			151-72	1.47	102.33
			151-73	1.46	103.9
HB label	HB Length	HB Strength
H202...O64	2.26	2.83
H203...O60	2.25	3.44
H204...O54	2.26	4.5
H205...N124	2.42	4.03
H206...O50	1.99	8.76
H208...O56	2.26	2.83
H209...O52	2.25	3.44
H210...O62	2.26	4.5
H211...N114	2.42	4.03
H212...O58	1.99	8.76
H214...O48	2.26	2.83
H215...O44	2.25	3.44
H216...O38	2.26	4.5
H217...N144	2.42	4.03
H218...O34	1.99	8.76
H220...O40	2.26	2.83
H221...O36	2.25	3.44
H222...O46	2.26	4.5
H223...N134	2.42	4.03
H224...O42	1.99	8.76
H226...O32	2.26	2.83
H227...O28	2.25	3.44
H228...O22	2.26	4.5
H229...N84	2.42	4.03
H230...O18	1.99	8.76
H232...O24	2.26	2.83
H233...O20	2.25	3.44
H234...O30	2.26	4.5
H235...N74	2.42	4.03
H236...O26	1.99	8.76
H238...O16	2.26	2.83
H239...O12	2.25	3.44
H240...O6	2.26	4.5
H241...N104	2.42	4.03
H242...O2	1.99	8.76
H244...O8	2.26	2.83
H245...O4	2.25	3.44
H246...O14	2.26	4.5
H247...N94	2.42	4.03
H248...O10 (1st strongest)	1.99	8.76
67 GATFUF
O-N			N-C (1st and 2nd weakest)			C-C and N-N
Label	Length	Strength	Label	Length	Strength	Label	Length	Strength
1-147	1.27	130.37	147-265	1.44	113.7	265-266	1.39	149.33
2-147	1.27	136.13	148-266	1.48	95.84	266-267	1.41	138.33
3-148	1.26	133.06	149-267	1.45	108.01	269-270	1.39	149.52
4-148	1.26	137.78	152-269	1.44	113.98	270-271	1.41	140.7
5-149	1.27	130.34	153-270	1.48	97.48	145-146	1.37	122.87
6-149	1.26	135.66	154-271	1.45	105.1	150-151	1.37	126.61
7-152	1.27	131.66	145-265	1.39	125.5
8-152	1.26	137.11	146-267	1.35	146.07
9-153	1.26	138.13	150-269	1.39	125.13
10-153	1.26	135.67	151-271	1.35	144.54
11-154	1.27	131.27	145-268	1.48	105
12-154	1.26	135.01	150-268	1.46	103.66
HB label	HB Length	HB Strength
H349...O59	2.34	2.85
H352...O42	2.3	3.23
H353...O41	2.3	3.35
H354...O102	2.23	3.42
H355...O23	2.34	2.85
H358...O6	2.3	3.24
H359...O5	2.3	3.36
H360...O138	2.23	3.43
H361...O131	2.34	2.86
H364...O114	2.3	3.23
H365...O113	2.3	3.35
H366...O30	2.23	3.42
H367...O95	2.34	2.85
H370...O78	2.3	3.23
H371...O77	2.3	3.35
H372...O66 (1st strongest)	2.23	3.43
68 KIQYUH
O-N			N-C (1st and 2nd weakest)			C-C and N-N
Label	Length	Strength	Label	Length	Strength	Label	Length	Strength
1-19	1.27	132.81	19-33	1.46	106.58	37-38	1.42	133.42
2-19	1.27	134.24	20-34	1.44	108.77	38-39	1.39	139.56
3-20	1.27	131.89	23-37	1.45	105.79	33-34	1.42	132.61
4-20	1.27	132.14	24-38	1.44	107.73	34-35	1.39	138.91
5-23	1.26	132.95	33-18	1.35	148.07	17-18	1.39	116.47
6-23	1.26	135.51	35-17	1.37	128.08	21-22	1.39	116.23
7-24	1.27	132.2	37-22	1.34	147.16
8-24	1.27	132.92	39-21	1.37	128.37
			17-36	1.46	105.93
			36-21	1.46	108.59
HB label	HB Length	HB Strength
H47...O2	2.48	1.75
H47...O6	2.37	0.97
H48...N26	2.44	2.81
H48...O9	2.4	2.11
H49...O13	2.5	-0.05
H51...O10	2.48	1.75
H51...O14	2.37	0.97
H52...N18 (1st strongest)	2.44	2.81
[truncated: 2,461 more rows]
