# Supplementary material for: Applying machine learning to balance performance and stability of high energy density materials
Source: iScience. 2021 Feb 26;24(3):102240. doi: 10.1016/j.isci.2021.102240 (PMC7957118; doi:10.1016/j.isci.2021.102240)
Supplement: Table S2. All input parameters for machine learning, including calculated physicochemical parameters and experimental decomposition temperatures, related to Figure 1 [file mmc3.xlsx]

## Sheet: tableS2
Table S2. Calculated physicochemical parameters and experimental decomposition temperatures used as input for machine learning. (Related to Figure 1)
Name = Chemical name of the molecule		CSD = CSD entry		ρ = Material Density (g/cm3)							Crystal family：										HB amount = Hydrogen bond area on Hirshfeld surface (Å2)			MW = Molecular weight (Da)																		Bond length (Å)				Qmax = Maxmimum heat of explosion (kcal/kg)
		CCDC = CCDC number		ρN = Nitrogen density (g/cm3)							Triclinic =1										HB strength = Hydrogen bond strength (kcal/mol)																					Bond strength (kcal/mol)				D = Detonation velocity (km/s)
				OB = Oxygen balance (%)							Monoclinic = 2																																			pC-J = Detonation pressure (GPa)
				Nm = Number of molecules in each primitive cell							Orthohombic = 3
											Tetragonal = 4
											Rhombohedral = 5
											Hexagonal = 6
Name	Formula	CSD	CCDC	Crystal packing characteristics																				Molecular characteristics																								Detonation performance
				ρ	PC	ρN	OB	Nm	Space group		Crystal family	Packing types				mixed molecule (cocrystals)					HB			MW	Molecular backbones						Functional groups					Detonation products (%)						Weakest bonds						Qmax	D
									Symbols	Number		Planar-layered	Wavelike layered	Cross stacking	Mixed stacking						HB amount	strongest HB length	strongest HB strength		Planar		Non-planar		Bridged	Linear												1st			2nd
																H2O	CH3OH	C4H8O2	C4H6O2	Energetic molecules					Homocyclic	Heterocyclic	Heterocyclic	Cage-like			–NO2	–N3	–NH2	–OH	–CH3	gasous N2	gasous H2O	gasous CO2	solid C	gasous NH3	gasous O2	Type	Length	Strength	Type	Length	Strength
1,1-Diamino-2,2-dinitroethylene (γ-FOX7)	C2H4N4O4	SEDTUQ	130779	1.92	78.8	0.73	-21.6	8	P21/n	14	2	√				0	0	0	0	0	94.2	1.87	13.81	148.1						√	2	0	2	0	0	33.33	33.33	16.67	16.67	0	0	N-C	1.43	121.69	C-C	1.46	134	956.21	8.24
bis(2,2,2-Trinitroethyl)-nitroamine (BTNENA)	C4H4N8O14	NOETNA02	1221667	1.96	74.9	0.57	16.5	4	P21/c	14	2	√				0	0	0	0	0	64.2	2.13	4.54	388.2						√	7	0	0	0	0	33.333	16.667	33.333	0	0	16.667	C-C	1.53	85.66	N-C	1.57	88	1061.8	8.59
1,3,5-Triamino-2,4,6-trinitrobenzene (TATB)	C6H6N6O6	TATNBZ	1266837	1.98	78.2	0.64	-55.8	2	P-1	2	1	√				0	0	0	0	0	110.1	2.31	4.29	258.2	√						3	3	0	0	0	25	25	12.5	37.5	0	0	N-C	1.43	124.08	C-C	1.45	130.44	889.4	7.68
Nitromethane (NM)	CH3NO2	NTROMA01	1223556	1.49	69.5	0.34	-39.3	4	P212121	19	3		√			0	0	0	0	0	61.8	2.27	3.35	61.1						√	1	0	0	0	1	16.667	50	8.333	25	0	0	N-C	1.5	90.05				1276.3	7.46
1,1-Diamino-2,2-dinitroethylene (α-FOX7)	C2H4N4O4	SEDTUQ09	679945	1.95	80	0.74	-21.6	4	P21/n	14	2		√			0	0	0	0	0	90.2	2.03	8.3	148.1						√	2	0	2	0	0	33.333	33.333	16.666	16.666	0	0	N-C	1.43	120.02	C-C	1.46	134.2	951.9	8.32
1,1-Diamino-2,2-dinitroethylene (β-FOX7)	C2H4N4O4	SEDTUQ06	616841	1.91	74.3	0.72	-21.6	4	P212121	19	1		√			0	0	0	0	0	88.1	1.92	12.18	148.1						√	2	0	2	0	0	33.333	33.333	16.666	16.666	0	0	N-C	1.43	119.08	C-C	1.46	135.31	949.02	8.18
2,2'-Dinitroxydiethylnitramine (DINA)	C4H8N4O8	NXENAM01	1225218	1.73	73.8	0.4	-26.7	4	P21/c	14	1		√			0	0	0	0	0	162.8	2.26	2.18	240.2						√	3	0	0	0	0	20	40	20	20	0	0	O-C	1.49	68.74	C-C	1.52	81.24	1346.8	8.26
N,N'-bis(β,β,β-Trinitroethyl)urea (BTNEU)	C5H6N8O13	NOEURA	1221668	1.87	74.8	0.54	0	2	PNN2	34	3		√			0	0	0	0	0	139.2	2.35	2.06	386.2						√	6	0	0	0	0	33.333	25	41.667	0	0	0	C-C	1.52	82.79	N-C	1.55	89.29	1359.6	8.84
bis(2,2-Dinitropropyl)nitramine (DNPN)	C6H10N6O10	NABMUY01	124270	1.75	74	0.45	-34.3	2	C2/C	15	2		√			0	0	0	0	0	181.5	2.27	4.23	326.2						√	5	0	0	0	2	21.429	35.714	17.857	25	0	0	C-C	1.51	83.47	C-C	1.53	87.3	1341.4	8.18
Pentaerythritol tetranitrate (PETN)	C5H8N4O12	PERYTN12	632690	1.86	77.6	0.33	-10.1	2	P421C	114	4		√			0	0	0	0	0	161.7	2.25	2.38	316.2						√	4	0	0	0	0	18.182	36.364	36.364	9.091	0	0	O-C	1.47	72.23	O-N	1.49	79.9	1455.1	8.91
2,6-Dinitrotoluene (2,6-DNT)	C7H6N2O4	ZZZQSC02	225824	1.54	73.3	0.24	-114.2	4	P212121	19	3		√			0	0	0	0	0	104.5	2.3	2.82	182.2	√						2	0	0	0	1	9.091	27.273	4.545	59.091	0	0	C-C	1.5	92.63	N-C	1.48	98.68	1183.9	6.12
2,4,6-Trinitro-m-xylene (TNX)	C8H7N3O6	TNOXYL	1272852	1.65	73.6	0.29	-89.6	6	Pbcn	60	3		√			0	0	0	0	0	126	2.49	1.51	241.2	√						3	0	0	0	2	11.538	26.923	9.615	51.923	0	0	C-C	1.5	92.5	N-C	1.49	95.56	1239.9	6.82
1,5-Dinitronaphthalene (1,5-Dinal)	C10H6N2O4	DNNAPH	1142973	1.6	71.1	0.21	-139.3	2	P21/a	14	2		√			0	0	0	0	0	121.8	2.56	1.43	218.2	√						2	0	0	0	0	7.143	21.429	3.571	67.857	0	0	N-C	1.47	101.63	-	-	-	1115	5.67
1,4-Dinitro-glycoluril (DINGU)	C4H4N6O6	GEMZAZ	1165963	1.95	77.4	0.7	-27.6	2	P-1	2	1		√			0	0	0	0	0	99.3	1.85	16.53	232.1		√					2	0	0	0	0	33.333	22.222	22.222	22.222	0	0	C-C	1.56	88.48	N-C	1.49	91.21	875	7.86
2,2',4,4',6,6'-Hexanitro-trans-azobenzeneN (HNAB)	C12H4N8O12	HNIABZ20	1177292	1.78	73.8	0.44	-49.5	2	P21/c	14	2		√			0	0	0	0	0	114.6	2.27	3.16	452.2					√		6	0	0	0	0	22.222	11.111	27.778	38.889	0	0	N-C	1.49	98.85	N-C	1.41	126.29	1410.6	7.7
2,4,8,10-Tetranitrobenzotriazolo(2,1-a)benzotriazole ( BTF)	C12H4N8O8	PUTCEM	1239934	1.84	74.6	0.53	-74.2	4	Pbca	61	3		√			0	0	0	0	0	96.6	2.29	2.96	388.2					√		4	0	0	0	0	22.222	11.111	16.667	50	0	0	N-N	11.8	86.44	N-C	1.47	104.41	1252.3	7.32
2-Nitroguanidine (NQ)	CH4N4O2	NTRGUA03	185118	1.83	75.5	0.98	-30.7	4	FDD2	43	3			√		0	0	0	0	0	79.8	2.03	16.76	104.1						√	1	0	2	0	0	40	40	0	20	0	0	N-N	1.37	121.99	-	-	-	607	7.26
N,N'-Dinitroethylenediamine (EDNA)	C2H6N4O4	DNEDAM	1142960	1.78	76	0.67	-32	4	Pbca	61	3			√		0	0	0	0	0	116.7	1.85	15.58	150.1						√	2	0	0	0	0	28.571	42.857	7.143	21.429	0	0	C-C	1.54	77	N-C	1.46	90.15	1098.3	8.17
1,2,3-Propanetriol trinitrate (NG)	C3H5N3O9	CORYIR	1129931	1.81	74.9	0.34	3.5	4	PNA21	33	3			√		0	0	0	0	0	101.6	2.41	1.58	227.1						√	3	0	0	0	0	20.69	34.483	41.379	0	0	3.448	O-C	1.48	69.7	O-N	1.5	78.9	1383.9	8.74
1,3,3-Trinitroazetidine (TNAZ)	C3H4N4O6	CIWMEA10	1126609	1.91	76.9	0.56	-16.7	8	Pbca	61	3			√		0	0	0	0	0	93.3	2.48	1.68	192.1		√					3	0	0	0	0	28.571	28.571	28.571	14.286	0	0	C-C	1.54	77.21	N-C	1.5	82.31	1499.5	9.05
5-Nitro-2,4-dihydro-3H-1,2,4-triazol-3-one (NTO)	C2H2N4O3	QOYJOD	166510	1.9	79.3	0.82	-24.6	4	P21/c	14	2			√		0	0	0	0	0	60.2	1.73	22.42	130.1		√					1	0	0	0	0	40	20	20	20	0	0	N-N	1.39	113.36	N-C	1.44	116.86	790.2	7.59
2,4,6-Trinitropyridine N-oxide (TNPyOX)	C5H2N4O7	WEKGUP	258373	1.9	76.2	0.46	-27.8	4	PNMA	62	3			√		0	0	0	0	0	59.8	2.36	2.23	230.1		√					3	0	0	0	0	25	12.5	37.5	25	0	0	N-C	1.47	103.13	N-C	1.4	129.07	1483.2	8.51
p-Dinitrobenzene (1,4-DNB)	C6H4N2O4	DNITBZ02	1142965	1.66	75.9	0.28	-95.2	2	P21/n	14	2			√		0	0	0	0	0	81.3	2.32	2.73	168.1	√						2	0	0	0	0	11.111	22.222	11.111	55.556	0	0	N-C	1.48	100.89	-	-	-	1225.5	6.63
m-Dinitrobenzene (1,3-DNB)	C6H4N2O4	DNBENZ11	201615	1.63	73.9	0.27	-95.2	4	PNA21	33	3			√		0	0	0	0	0	108.9	2.39	2.53	168.1	√						2	0	0	0	0	11.111	22.222	11.111	55.556	0	0	N-C	1.48	100.32	-	-	-	1218.2	6.54
2,4-Dinitrotoluene (2,4-DNT)	C7H6N2O4	ZZZGVU02	225823	1.56	72.7	0.24	-114.2	8	P21/n	14	2			√		0	0	0	0	0	115.2	2.31	2.92	182.2	√						2	0	0	0	1	9.091	27.273	4.545	59.091	0	0	C-C	1.5	90.53	N-C	1.47	101.21	1162.5	6.14
2,3,4,6-Tetranitroaniline (TeNA)	C6H3N5O8	TNITAN	1272845	1.86	75	0.48	-32.2	4	P21/c	14	2			√		0	0	0	0	0	66.5	2.27	4.18	273.1	√						4	0	1	0	0	25	15	32.5	27.5	0	0	N-C	1.5	93.03	-	-	-	1313.1	8.13
1,3,5-Trinitro-1,3,5-triazinane (α-RDX)	C3H6N6O6	CTMTNA03	700458	1.82	75.9	0.69	-21.6	8	Pbca	61	3			√		0	0	0	0	0	113.9	2.39	2.41	222.2			√				3	0	0	0	0	33.333	33.333	16.667	16.667	0	0	N-C	1.47	99.31	N-N	1.45	107.13	1311.4	8.58
1,3,5-Trinitro-1,3,5-triazinane (β-RDX)	C3H6N6O6	CTMTNA04	705290	1.8	74.9	0.68	-21.6	8	Pca21	29	3			√		0	0	0	0	0	122.7	2.13	5.07	222.2			√				3	0	0	0	0	33.333	33.333	16.667	16.667	0	0	N-C	1.47	99.28	N-N	1.47	103.15	1312.1	8.51
1,3,5,7-Tetranitro-1,3,5,7-tetra-azacyclo-octane (α-HMX)	C4H8N8O8	OCHTET	1225491	1.87	78.8	0.71	-21.6	2	FDD2	43	3			√		0	0	0	0	0	137.9	2.23	4.58	296.2			√				4	0	0	0	0	33.333	33.333	16.667	16.667	0	0	N-C	1.47	103.39	N-N	1.41	117.62	1307.2	8.74
1,3,5,7-Tetranitro-1,3,5,7-tetra-azacyclo-octane (β-HMX)	C4H8N8O8	OCHTET01	1225492	1.9	81.3	0.72	-21.6	2	P21/c	14	2			√		0	0	0	0	0	154.4	2.32	2.23	296.2			√				4	0	0	0	0	33.333	33.333	16.667	16.667	0	0	N-C	7.92	95.58	N-N	1.41	115.77	1300.3	8.84
1,3,5,7-Tetranitro-1,3,5,7-tetra-azacyclo-octane (δ-HMX)	C4H8N8O8	OCHTET03	1225493	1.75	74	0.66	-21.6	6	P61	169	6			√		0	0	0	0	0	141.8	2.34	3.25	296.2			√				4	0	0	0	0	33.333	33.333	16.667	16.667	0	0	N-C	1.46	101.85	N-N	1.42	115.04	1319.9	8.38
Hexanitrohexa-azaisowurtzitane (β-CL-20)	C6H6N12O12	PUBMUU01	117777	1.96	75.6	0.75	-11	4	Pca21	29	3			√		0	0	0	0	0	113.9	2.32	2.64	438.2				√			6	0	0	0	0	40	20	30	10	0	0	C-C	1.61	87.07	N-C	1.5	98.51	1399	9.1
Hexanitrohexa-azaisowurtzitane (γ-CL-20)	C6H6N12O12	PUBMUU07	254401	1.89	74	0.72	-11	4	P21/n	14	2			√		0	0	0	0	0	114.1	2.22	3.91	438.2				√			6	0	0	0	0	40	20	30	10	0	0	C-C	1.59	87.53	N-C	1.5	99.27	1394.8	8.84
Hexanitrohexa-azaisowurtzitane (ε-CL-20)	C6H6N12O12	PUBMUU12	251406	2.02	78	0.77	-11	4	P21/n	14	2			√		0	0	0	0	0	114.8	2.36	2.62	438.2				√			6	0	0	0	0	40	20	30	10	0	0	C-C	1.6	87.71	N-C	1.49	98.33	1399.5	9.28
1,3,5-trinitrobenzene (TNB)	C6H3N3O6	TNBENZ12	213311	1.7	71.3	0.33	-56.3	8	Pca21	29	3				√	0	0	0	0	0	58.3	2.32	2.4	213.1	√						3	0	0	0	0	16.667	16.667	25	41.667	0	0	N-C	1.48	99.98	-	-	-	1337	7.3
2,4,6-Trinitrotoluene (TNT)	C7H5N3O6	ZZZMUC08	227799	1.7	76	0.32	-74	8	Pca21	29	3				√	0	0	0	0	0	94.8	2.32	3.53	227.2	√						3	0	0	0	1	13.636	22.727	15.909	47.727	0	0	C-C	1.49	93.08	N-C	1.49	96.37	1290.1	7.15
2,4,6-Trinitroaniline (TNA)	C6H4N4O6	TNIOAN	947035	1.8	74.7	0.44	-56.1	4	P21/c	14	2				√	0	0	0	0	0	86.9	2.22	4.65	228.1	√						3	0	1	0	0	20	20	20	40	0	0	N-C	1.46	108	-	-	-	1160.1	7.46
6-Amino-2,4-dinitrophenol (Picramic Acid)	C6H5N3O5	QAGBAB	125117	1.72	72.8	0.36	-76.3	4	P-1	2	1				√	0	0	0	0	0	101.2	1.99	9.18	199.1	√						2	0	1	1	0	15	25	12.5	47.5	0	0	O-C	1.36	101.04	N-C	1.46	105.18	951.9	6.73
Picric acid	C6H3N3O7	PICRAC12	667816	1.79	74.8	0.33	-45.4	8	Pca21	29	3				√	0	0	0	0	0	74.1	2.29	2.8	229.1	√						3	0	0	1	0	16.667	16.667	30.556	36.111	0	0	N-C	1.47	101.68	O-C	1.34	107.34	1244.5	7.58
2,4,6-Trinitrobenzoic acid (TNBAc)	C7H3N3O8	SAWBUN	1255528	1.78	72.9	0.29	-46.7	4	P212121	19	3				√	0	0	0	0	0	68.6	1.59	24.58	257.1	√						3	0	0	0	0	15	15	32.5	37.5	0	0	N-C	1.48	100.06	O-C	1.33	111.61	1175.4	7.38
1,3-Diamino-2,4,6-trinitrobenzene (DATB)	C6H5N5O6	DATNBZ	1136625	1.87	76.4	0.54	-55.9	2	PC	7	2				√	0	0	0	0	0	91.7	2.1	6.95	243.2	√						3	0	2	0	0	22.727	22.727	15.909	38.636	0	0	N-C	1.45	115.68	-	-	-	1008.3	7.5
2,4,6-Trinitropyridine N-oxide (TNPyOX)	C5H2N4O6	WEKGOJ	255769	1.78	72.7	0.47	-37.4	14	PBCN	60	3				√	0	0	0	0	0	56.5	2.24	3.9	214.1		√					3	0	0	0	0	25	12.5	31.25	31.25	0	0	N-C	1.5	94.5	-	-	-	1356.7	7.84
2-Diazo-4,6-dinitrophenol (TNPy)	C6H2N4O5	GETFIU	1166481	1.73	72.9	0.46	-60.9	4	P212121	19	3				√	0	0	0	0	0	61.5	2.43	1.33	210.1	√						2	0	0	0	0	22.222	11.111	22.222	44.444	0	0	N-C	1.47	102.92	N-C	1.39	122.35	1249.7	7.17
2,4,6-Trinitrophenetole (Ethyl Picrate)	C8H7N3O7	TNPHNT	1272856	1.62	69.9	0.26	-77.8	4	Pca21	29	3				√	0	0	0	0	0	101.2	2.22	3.72	257.2	√						3	0	0	0	1	11.538	26.923	13.462	48.077	0	0	O-C	1.51	72.41	C-C	1.51	80.21	1265.5	6.9
2,4,6-Trinitro-N-methyl-N-nitroaniline (Tetryl)	C7H5N5O8	MTNANL01	1214795	1.74	71.5	0.42	-47.4	4	P21/c	14	2				√	0	0	0	0	0	107.9	2.2	3.22	287.2	√						4	0	0	0	1	20.833	20.833	22.917	35.417	0	0	N-C	1.47	91.69	N-C	1.48	100.12	1366.7	7.73
Hexanitrodiphenylamine (HNDP)	C12H5N7O12	HNIDPA	1177293	1.78	74	0.4	-52.8	4	P212121	19	3				√	0	0	0	0	0	112.5	2.41	2.24	439.2					√		6	0	0	0	0	19.444	13.889	26.389	40.278	0	0	N-C	1.48	100.12	N-C	1.38	128.23	1315.2	7.53
2,2',4,4',6,6'-Hexanitrostilbene (HNS)	C14H6N6O12	GIMBOT	1168120	1.77	74.4	0.33	-67.5	4	P21/c	14	2				√	0	0	0	0	0	154.9	2.21	4.66	450.3					√		6	0	0	0	0	15	15	22.5	47.5	0	0	N-C	1.49	96.85	C-C	1.46	112.81	1359.3	7.34
3,5-Diamino-2,4,6-trinitrophenol	C6H5N5O7	BAKLII	1105564	1.88	76.77	0.51	-46.3	4	P212121	19	3			√		0	0	0	0	0	110.27	2.24	4.91	259.16	√						3	0	2	1	0	22.7273	22.7273	20.4545	34.0909	0	0	N-C	1.45	109.43	O-C	1.34	110.05	962.313	7.54712
3,5-Diamino-2,4,6-trinitrobenzoic acid	C7H5N5O8	DACYEL	1135164	1.85	74.45	0.47	-47.36	4	P21/c	14	2				√	0	0	0	0	0	108.28	1.52	29.56	287.17	√						3	0	2	0	0	20.8333	20.8333	22.9167	35.4167	0	0	N-C	1.45	112.23	O-C	1.33	113.46	923.549	7.32774
(2,4,6-Trinitrophenyl)guanidine (picrylguanidine)	C7H6N6O6	AFEPUX	660251	1.77	77.81	0.55	-65.14	2	P-1	2	1	√				0	0	0	0	0	150.28	1.95	10.63	270.19	√						3	0	2	0	0	23.0769	23.0769	11.5385	42.3077	0	0	N-C	1.47	104.52	-	-	-	991.953	7.11067
3,5-Dinitro-2,4,6-triaminopyridine	C5H6N6O4	TIBMUM	1270764	1.87	76.34	0.73	-67.24	8	P21/c	14	2	√				0	0	0	0	0	110.99	1.91	25.98	214.17		√					2	0	3	0	0	27.2727	27.2727	4.54545	40.9091	0	0	N-C	1.42	122.26	-	-	-	670.804	6.83333
2,6-bis(N-Nitromethylamino)-3,5-dinitropyrazine	C6H6N8O8	IKIMIY	273637	1.74	70.87	0.61	-35.2	8	Pbca	61	3			√		0	0	0	0	0	143.11	2.35	1.83	318.2		√					4	0	0	0	2	30.7692	23.0769	19.2308	26.9231	0	0	N-C	1.47	90.77	N-C	1.49	97.53	1293.18	7.91099
2,6-diamino-3,5-dinitropyridine 1-oxide	C5H5N5O5	TIBMIA	910889	1.89	80.03	0.62	-55.78	2	C2/C	15	2	√				0	0	0	0	0	133.06	2.24	5.19	215.15		√					2	0	2	0	0	25	25	12.5	37.5	0	0	O-N	1.35	110.67	N-C	1.44	114.85	932.833	7.50608
2,6-Diamino-3,5-dinitropyrazine-1-oxide	C4H4N6O5	YEKQAG	938305	1.91	76.1	0.74	-37.01	4	P21/n	14	2		√			0	0	0	0	0	102.63	1.93	12.09	216.14		√					2	0	2	0	0	33.3333	22.2222	16.6667	27.7778	0	0	N-C	1.46	106.28	O-N	1.34	112.89	950.022	7.84283
2,6-Diamino-3,5-dinitropyrazine	C4H4N6O4	CIWMAW	170911	1.81	74.82	0.76	-47.97	4	P21/c	14	2	√				0	0	0	0	0	108.52	1.85	13.85	200.14		√					2	0	2	0	0	33.3333	22.2222	11.1111	33.3333	0	0	N-C	1.46	107.85	-	-	-	809.232	7.15638
4-methyl-3,5-dinitro-1H-pyrazole	C4H4N4O4	KUBVAH	1910475	1.74	71.92	0.57	-55.78	4	P21/c	14	2			√		0	0	0	0	0	74.25	1.96	17.83	172.12		√					2	0	0	0	1	25	25	12.5	37.5	0	0	C-C	1.48	96.27	N-C	1.44	114.28	1183.69	7.51095
2,2',4,4',6,6'-hexanitro-1,1'-biphenyl	C12H4N6O12	MOCJUK01	1569962	1.81	73.91	0.36	-52.8	4	P-1	2	1				√	0	0	0	0	0	92.22	2.17	4.55	424.22					√		6	0	0	0	0	17.6471	11.7647	29.4118	41.1765	0	0	N-C	1.48	100.01	C-C	1.5	112.46	1384.24	7.66753
4,4'-dinitro-1H,1'H-3,3'-bipyrazole	C6H4N6O4	HIQBIV	1852953	1.86	79.13	0.7	-71.38	4	C2/c	15	2				√	0	0	0	0	0	102.3	1.95	20.23	224.16					√		2	0	0	0	0	27.2727	18.1818	9.09091	45.4545	0	0	N-N	1.4	105.19	N-C	1.42	112.79	1051.01	7.35364
3,3',5-trinitro-1H,1'H-4,4'-bipyrazole	C6H3N7O6	PITGAD	1836406	1.9	75.13	0.69	-44.58	4	P21/c	14	2			√		0	0	0	0	0	96.63	1.82	25.89	269.16					√		3	0	0	0	0	31.8182	13.6364	20.4545	34.0909	0	0	N-C	1.44	111.95	N-N	1.37	116.97	1192.48	7.95596
3,3',5,5'-tetranitro-1'H-1,4'-bipyrazole-1',4-diamine	C6H4N10O8	DORYOA	1014096	1.87	74.05	0.76	-27.89	4	P21/n	14	2		√			0	0	0	0	0	113.15	2.07	6.36	344.2					√		4	0	2	0	0	38.4615	15.3846	23.0769	23.0769	0	0	N-N	1.37	109.61	N-C	1.43	112.1	1252.89	8.29334
3,3',5,5'-tetranitro-1H,1'H-4,4'-bipyrazole	C6H2N8O8	PITGEH	1836407	1.83	71.88	0.65	-25.46	8	P42/n	86	4				√	0	0	0	0	0	66.43	1.75	18.13	314.16					√		4	0	0	0	0	36.3636	9.09091	31.8182	22.7273	0	0	N-C	1.44	109.76	C-C	1.45	120.1	1303.01	8.11746
1,1',4,4'-tetranitro-1H,1'H-3,3'-bipyrazole	C6H2N8O8	HIQBOB	1852954	1.87	75.89	0.67	-25.46	2	P21212	18	3		√			0	0	0	0	0	64.54	2.01	7.54	314.16					√		4	0	0	0	0	36.3636	9.09091	31.8182	22.7273	0	0	N-N	1.51	89.57	N-N	1.39	102.27	1458.86	8.47032
4,4',5,5'-tetranitro-2H,2'H-[3,3'-bipyrazole]-2,2'-diamine	C6H4N10O8	SEFVIL	1569361	1.82	71.63	0.74	-27.89	4	P21/c	14	2			√		0	0	0	0	0	125.65	2.02	15.38	344.2					√		4	0	2	0	0	38.4615	15.3846	23.0769	23.0769	0	0	N-C	1.46	104.19	N-N	1.39	107.73	1312.65	8.20407
5,5'-Dinitro-2H,2'H-3,3'-bi-1,2,4-triazole-2,2'-diamine	C4H4N10O4	BADRAC	1406269	1.87	74.96	1.02	-37.47	6	P21/n	14	2				√	0	0	0	0	0	115.23	1.88	17.6	256.18					√		2	0	2	0	0	45.4545	18.1818	9.09091	27.2727	0	0	N-N	1.4	103.25	N-C	1.45	108.13	1054.11	8.00319
2,2',4,4',6,6'-Hexanitrodiphenylmethane	C13H6N6O12	WACGOW	1289059	1.78	72.42	0.34	-62.07	4	P21/n	14	2				√	0	0	0	0	0	139.92	2.36	2.82	438.25					√		6	0	0	0	0	15.7895	15.7895	23.6842	44.7368	0	0	N-C	1.49	93.99	C-C	1.51	96.71	1353.53	7.47958
1-((4-amino-3,5-dinitro-1H-pyrazol-1-yl)methyl)-3,5-dinitro-1H-pyrazol-4-amine	C6H6N10O8	GATFEP	1500792	1.84	73.85	0.74	-40.2	8	Pbca	61	3			√		0	0	0	0	0	146.58	1.99	8.76	358.23					√		4	0	2	0	0	33.3333	20	16.6667	30	0	0	N-C	1.47	102.33	N-C	1.42	115.39	1102.4	7.82632
3,4,5-trinitro-1-((3,4,5-trinitro-1H-pyrazol-1-yl)methyl)-1H-pyrazole	C7H2N10O12	GATFUF	1500795	1.93	75.8	0.65	-11.48	12	P21/n	14	2			√		0	0	0	0	0	52.5	2.23	3.43	418.19					√		6	0	0	0	0	38.4615	7.69231	42.3077	11.5385	0	0	N-C	1.48	95.84	N-C	1.46	103.66	1491.86	8.85444
1,1'-methylenebis(3,4-dinitro-1H-pyrazole)	C7H4N8O8	KIQYUH	1836555	1.8	72.58	0.61	-39	2	Cc	9	2				√	0	0	0	0	0	109.48	2.44	2.81	328.19					√		4	0	0	0	0	30.7692	15.3846	23.0769	30.7692	0	0	N-C	1.45	105.79	N-C	1.46	105.93	1323.59	7.9513
1,1'-methylenebis(3,5-dinitro-1H-pyrazole)	C7H4N8O8	KIQNUW	1836561	1.73	70.41	0.59	-39	4	P212121	19	3				√	0	0	0	0	0	106.55	2.3	3.65	328.19					√		4	0	0	0	0	30.7692	15.3846	23.0769	30.7692	0	0	N-C	1.47	100.51	N-C	1.45	106.57	1332.53	7.73898
1,2-Bis(2,4,6-trinitrophenyl)ethane	C14H8N6O12	YAHKID	852266	1.77	75.7	0.33	-70.75	2	P21/c	14	2				√	0	0	0	0	0	173.63	2.38	2.37	452.28					√		6	0	0	0	0	14.2857	19.0476	19.0476	47.619	0	0	C-C	1.56	75.76	C-C	1.51	93.46	1313.23	7.32773
1,1'-Ethane-1,2-diylbis(3,4,5-trinitro-1H-pyrazole)	C8H4N10O12	JOTNOX	974101	1.82	73.5	0.59	-22.21	2	P21/n	14	2				√	0	0	0	0	0	96.48	2.52	1.37	432.22					√		6	0	0	0	0	33.3333	13.3333	33.3333	20	0	0	C-C	1.54	75.75	N-C	1.47	93.31	1444.71	8.3719
5,5'-Ethane-1,2-diylbis(1H-tetrazole)	C4H6N8	ONAVEF01	793810	1.64	77.55	1.11	-105.91	2	C2/m	12	2	√				0	0	0	0	0	101.78	1.91	24.85	166.18					√		0	0	0	0	0	33.3333	0	0	44.4444	22.2222	0	C-C	1.53	81.65	C-C	1.49	99.12	619.808	6.05629
1,1',1''-(2,4,6-Trinitrobenzene-1,3,5-triyl)tris(1H-1,2,4-triazole)	C12H6N12O6	MUKREQ	732612	1.71	74.09	0.69	-81.1	8	P21/c	14	2		√			0	0	0	0	0	141.77	2.4	6.49	414.3					√		3	0	0	0	0	28.5714	14.2857	7.14286	50	0	0	N-C	1.49	98.23	N-N	1.42	106.9	1122.01	6.87208
4,8-bis(2,4-Dinitrophenyl)-4H,8H-bis[1,2,5]oxadiazolo[3,4-b:3',4'-e]pyrazin	C16H6N10O10	LUFXUH	955441	1.74	73.16	0.43	-80.27	2	P21/n	14	2			√		0	0	0	0	0	136.69	2.35	2.88	498.32					√		4	0	0	0	0	20.8333	12.5	14.5833	52.0833	0	0	O-N	1.43	67.17	N-C	1.47	101.45	1221.38	6.92672
2,2'',4,4',4'',6,6',6''-Octanitro-1,1':3',1''-terphenyl	C18H6N8O16	IBOPEW	733427	1.82	74.1	0.35	-62.34	4	P212121	19	3			√		0	0	0	0	0	144.57	2.58	1.27	590.32					√		8	0	0	0	0	16	12	26	46	0	0	N-C	1.49	100.3	C-C	1.49	110.82	1353.86	7.50458
3,3'-(1,4-phenylenediethene-2,1-diyl)bis(2,4,6-trinitroaniline) N,N-dimethylformamide solvate	C22H12N6O12	ZUQWIT	1004138	1.64	73.02	0.25	-110.07	1	P-1	2	1	√				0	0	0	0	0	284.75	2.2	4.86	552.4					√		6	0	0	0	0	9.67742	19.3548	9.67742	61.2903	0	0	N-C	1.49	99.04	C-C	1.46	111.43	1250.95	6.32127
3,5-dinitro-N,N'-bis(2,4,6-trinitrophenyl)pyridine-2,6-diamine	C17H7N11O16	OSEWEQ	1429070	1.74	71.14	0.43	-55.36	8	P212121	19	3				√	0	0	0	0	0	134.63	2.25	4.11	621.35					√		8	0	0	0	0	21.1538	13.4615	24.0385	41.3462	0	0	N-C	1.48	100.17	N-C	1.4	120.5	1236.05	7.30202
14 ,16 ,34 ,36 ,54 ,56 ,74 ,76 -octanitro-2,4,6,8-tetraoxa-1,3,5,7(1,3)-tetrab –enzenacyclooctaphane	C24H8N8O20	OTIBAW	1500434	1.73	71.23	0.28	-70.29	2	Cc	9	2			√		0	0	0	0	0	189.71	2.07	7.03	728.4					√		8	0	0	0	0	12.5	12.5	25	50	0	0	O-C	1.4	90.79	N-C	1.48	96.63	1283.57	6.99872
2,3,5,6-tetranitro-4H,9H-dipyrazolo[1,5-a:5',1'-d][1,3,5]triazine	C7H3N9O8	LEGYII	1541073	1.96	76.12	0.72	-35.17	4	Pna21	33	3			√		0	0	0	0	0	90.43	2.33	2.8	341.19			√				4	0	0	0	0	34.6154	11.5385	25	28.8462	0	0	N-C	1.46	98.35	N-C	1.48	100.59	1270.01	8.38025
2,9-dinitro-5,6-dihydrobis[1,2,4]triazolo[1,5-a:5',1'-c]pyrazine	C8H4N8O4	GEYRAG	1818130	1.73	71.53	0.74	-63.45	4	C2/c	15	2	√				0	0	0	0	0	128.03	2.38	6.41	252.18			√				2	0	0	0	0	33.3333	16.6667	8.33333	41.6667	0	0	C-C	1.53	82.73	N-C	1.48	96.09	1037.68	7.1118
1,2,10,11-tetranitro-6,7-dihydro-5H-dipyrazolo[1,5-a:5',1'-c][1,4]diazepine	C9H6N8O8	GEYQUZ	1818129	1.68	68.85	0.53	-58.72	4	P21/n	14	2			√		0	0	0	0	0	159.76	2.36	1.77	354.23			√				4	0	0	0	0	25	18.75	15.625	40.625	0	0	C-C	1.54	77.83	N-C	1.48	92.05	1264.61	7.28921
2,3,5,6-tetranitro-9,10-dihydro-4H-dipyrazolo[1,5-a:5',1'-d][1,3,5]triazepine	C8H5N9O8	LEGYAA	1541071	1.79	73.37	0.64	-47.29	4	P212121	19	3			√		0	0	0	0	0	116.19	2.48	1.75	355.22			√				4	0	0	0	0	30	16.6667	18.3333	35	0	0	C-C	1.53	81.64	N-C	1.46	97.85	1213.36	7.68179
2,10-dinitro-6,7-dihydro-5H-bis[1,2,4]triazolo[1,5-a:5',1'-c][1,4]diazepine	C7H6N8O4	GEYREK	1818132	1.67	68.42	0.7	-78.13	4	P21/n	14	2				√	0	0	0	0	0	161.27	2.34	6.76	266.21			√				2	0	0	0	0	28.5714	21.4286	3.57143	46.4286	0	0	C-C	1.52	80.27	N-C	1.48	95.46	993.915	6.76604
4,4'-(ethane-1,2-diyl)bis(3,5-dinitro-1H-pyrazole)	C8H6N8O8	KUBVEL	1910476	1.85	76.25	0.61	-51.43	2	P21/c	14	2			√		0	0	0	0	0	136.51	1.89	20.69	342.22					√		4	0	0	0	0	26.6667	20	16.6667	36.6667	0	0	C-C	1.56	71.63	C-C	1.49	97.23	1198	7.84162
4,4'-methylenebis(3,5-dinitro-1H-pyrazole)	C7H4N8O8	KUBVOV	1910478	1.84	73.43	0.63	-39	4	P21/c	14	2		√			0	0	0	0	0	97.29	1.87	21.07	328.19					√		4	0	0	0	0	30.7692	15.3846	23.0769	30.7692	0	0	C-C	1.5	95.91	N-C	1.44	103.64	1253.88	7.96764
Trinitromethane	C1H1N3O6	HEVRUV	1175237	1.84	73.39	0.51152	37.07	8	Pa3	205	7		√			0	0	0	0	0	28.7	2.59	0.51	151.01						√	3	0	0	0	0	31.5789	10.5263	21.0526	0	0	36.8421	N-C	1.54	86.52	-	-	-	450.79	6.64
Carbonyl diazide	C1N6O1	AWAKIT	839823	1.85	78.93	1.3875	-14.28	4	Pnma	62	3	√				0	0	0	0	0	0	-	-	112.01						√	0	2	0	0	0	75	0	12.5	12.5	0	0	N-C	1.43	120.64	-	-	-	1175.04	8.34
3,6-bis(Diazo)cyclohexane-tetraone	C6N4O4	AZCYHO	1104185	1.82	76.08	0.530833	-66.63	2	P21/a	14	2	√				0	0	0	0	0	0	-	-	192.06	√						0	0	0	0	0	25	0	25	50	0	0	C-C	1.54	113.84	C-C	1.45	120.39	1010.16	6.78
5,5'-bis(Trinitromethyl)-3,3'-bi-1,2,4-oxadiazole	C6N10O14	BIZKOM01	963150	1.94	75.63	0.622936	7.34	4	P21/n	14	2			√		0	0	0	0	0	0	-	-	436.06					√		6	0	0	0	0	41.6667	0	50	0	0	8.33333	O-N	1.44	71.36	N-C	1.63	84.15	1303.46	8.72
3-Diazonio-5-nitro-1,2,4-triazol-1-ide	C2N6O2	CAZCEN	824140	1.85644	76.49	1.11386	-22.84	4	P21/c	14	2			√		0	0	0	0	0	0	-	-	140.02		√					1	0	0	0	0	60	0	20	20	0	0	N-C	1.46	103.28	N-C	1.4	124.02	1366.23	8.42466
4,4'-Dinitroazofurazan	C4N8O6	CIHQIT	1125256	1.79151	71.18	0.783786	-12.49	4	P-1	2	1			√		0	0	0	0	0	0	-	-	256.04					√		2	0	0	0	0	50	0	37.5	12.5	0	0	O-N	1.44	61.66	N-C	1.47	92.31	1581.09	8.51653
Octanitrocubane	C8N8O16	CUGDIR	127763	1.95423	75.71	0.471711	0	2	C2/c	15	2	√				0	0	0	0	0	0	-	-	464.08				√			8	0	0	0	0	33.3333	0	66.6667	0	0	0	C-C	1.58	82.37	N-C	1.5	89.81	1886.57	9.44862
4-Cyano-3-(3-cyano-1,2,4-oxadiazol-5-yl)-1,2,5-oxadiazole-2-oxide	C6N6O3	DIXDET	116296	1.68256	72.95	0.692819	-70.55	8	Pbca	61	3			√		0	0	0	0	0	0	-	-	204.06					√		0	0	0	0	0	33.3333	0	16.6667	50	0	0	O-N	1.6	44.83	O-N	1.43	72.45	1271.59	6.85896
3-Cyano-4-(3-cyano-1,2,4-oxadiazol-5-yl)-1,2,5-oxadiazole-2-oxide	C6N6O3	DIXFEV	116297	1.67421	71.8	0.689381	-70.55	2	P21	4	2		√			0	0	0	0	0	0	-	-	204.06					√		0	0	0	0	0	33.3333	0	16.6667	50	0	0	O-N	1.58	47.64	O-N	1.43	72.9	1277.55	6.84361
bis(3-Cyanofurazan-4-yl) ether	C6N6O3	EJEGIJ	217147	1.64762	69.73	0.678432	-70.55	4	P21/c	14	2			√		0	0	0	0	0	0	-	-	204.06					√		0	0	0	0	0	33.3333	0	16.6667	50	0	0	O-N	1.43	64.69	O-C	1.38	98.04	1297.52	6.79543
(3-Cyanofurazan-4-yl) (3-nitrofurazan-4-yl) ether	C5N6O5	EJEGOP	217148	1.77593	72.66	0.665974	-35.7	4	P212121	19	3			√		0	0	0	0	0	0	-	-	224.05					√		1	0	0	0	0	37.5	0	31.25	31.25	0	0	O-N	1.43	63.93	O-C	1.38	97.38	1418.91	7.83007
3,4-bis(3-Cyanofurazan-4-yloxy)furazan	C8N8O5	EJEGUV	217149	1.59083	66.03	0.618656	-61.08	4	P212121	19	3			√		0	0	0	0	0	0	-	-	288.08					√		0	0	0	0	0	33.3333	0	20.8333	45.8333	0	0	O-N	1.44	64.23	O-C	1.37	97.11	1309.62	6.76867
1,2-bis(3-(3-Cyanofurazan-4-yloxy)furazan-4-yl)diazene	C10N12O6	EJEHAC	217150	1.68147	70.1	0.735643	-58.3	4	Pbca	61	3				√	0	0	0	0	0	0	-	-	384.1					√		0	0	0	0	0	37.5	0	18.75	43.75	0	0	O-N	1.45	61.43	O-C	1.38	95.68	1332.43	7.14874
hexakis([1,2,5]Oxadiazolo)[3,4-c:3',4'-e:3'',4''-g:3''',4'''-k:3'''',4''''-m:3''''',4'''''-o][1,2,9,10]tetra-azacyclohexadecine	C12N16O6	FEPVON	861602	1.82167	74.41	0.879427	-62.03	1	C2	5	2			√		0	0	0	0	0	0	-	-	464.12					√		0	0	0	0	0	40	0	15	45	0	0	O-N	1.44	60.19	-	-	-	1350.19	7.57026
4,4'-Dinitro-3,3'-bi-1,2,5-oxadiazole 2,2'-dioxide	C4N6O8	FORMOQ	1025978	1.95227	75.1	0.630733	0	4	P21/n	14	2			√		0	0	0	0	0	0	-	-	260.04					√		2	0	0	0	0	42.8571	0	57.1429	0	0	0	O-N	1.62	44.16	O-N	1.36	82.55	1630.96	9.19622
bis(3,3'-(Nitro-N,N,O-azoxy)difurazanyl) ether	C4N10O9	GEPRAU	100727	1.84691	72.13	0.778817	4.82	4	P21/c	14	2				√	0	0	0	0	0	0	-	-	332.04					√		2	0	0	0	0	52.6316	0	42.1053	0	0	5.26316	O-N	1.43	63.96	N-N	1.57	71.2	1498.93	8.78836
bis(4-(1,2,3-Triazolo(4,5-c)furazan-4-id-5-ylio)furazan-3-yl)oxide	C8N14O5	LITSIQ	1207727	1.87675	74.73	0.988825	-47.28	8	Pbca	61	3			√		0	0	0	0	0	0	-	-	372.08					√		0	0	0	0	0	46.6667	0	16.6667	36.6667	0	0	O-N	1.43	65.62	O-C	1.39	96.38	1385.86	8.06717
8-Azidofurazano(3,4-b)tetrazolo(1,5-d)pyrazine	C4N10O1	NIYDUU	1221240	1.81181	72.52	1.2434	-54.86	4	P21/c	14	2			√		0	0	0	0	0	0	-	-	204.04			√				0	1	0	0	0	55.5556	0	5.55556	38.8889	0	0	O-N	1.43	66.75	-	-	-	1143.94	7.53611
3,4:7,8:11,12:15,16-Tetrafurazano-1,2,5,6,9,10,13,14-octa-azacyclohexadeca-1,3,5,7,9,11,13,15-octaene-1,10-dioxide	C8N16O6	OXAYES	749457	1.75181	68.81	0.943282	-38.44	2	P-1	2	1			√		0	0	0	0	0	0	-	-	416.08					√		0	0	0	0	0	50	0	18.75	31.25	0	0	O-N	1.44	63.49	-	-	-	1489.2	7.97344
Hexanitroethane	C2N6O12	QQQBRD02	1244094	1.98026	75.01	0.554473	42.66	4	P21/c	14	2			√		0	0	0	0	0	0	-	-	300.02						√	6	0	0	0	0	33.3333	0	22.2222	0	0	44.4444	N-C	1.58	87.45	-	-	-	379.329	6.62947
Tetrafurazo(3,4-c;3,4-e;3,4-i;3,4-k)-1,2,7,8-tetra-azacyclododeca-1,7-diene	C8N12O4	RABSUE	1245931	1.81596	72.71	0.930126	-58.5	8	P21/c	14	2			√		0	0	0	0	0	0	-	-	328.08					√		0	0	0	0	0	42.8571	0	14.2857	42.8571	0	0	O-N	1.43	61.93	-	-	-	1375.74	7.67707
Hexafurazo(3,4-b;3,4-f;3,4-i;3,4-m;3,4-p;3,4-s)-1,8,15,4,5,11,12,18,19-trioxahexa-azacyclohenicosa-4,11,18-triene	C12N18O9	RABTAL	1245934	1.81082	70.97	0.845049	-44.42	4	P21/c	14	2			√		0	0	0	0	0	0	-	-	540.12					√		0	0	0	0	0	42.8571	0	21.4286	35.7143	0	0	O-N	1.45	59.93	O-C	1.39	95.08	1391.89	7.85954
2,4,6-tris(Diazo)cyclohexane-1,3,5-trione	C6N6O3	RAVSOW	128742	1.80028	72.06	0.741292	-70.55	2	P63/m	176	6	√				0	0	0	0	0	0	-	-	204.06	√						0	0	0	0	0	33.3333	0	16.6667	50	0	0	C-C	1.47	120.83	-	-	-	1032.67	6.82385
tetrakis(Furazano)(3,4-b:3',4'-f:3'',4''-j:3''',4'''-n)(1,4,5,8,9,12,13)oxahexa-azacyclopentadecene	C8N14O5	REQYIW	235745	1.84244	72.21	0.970748	-47.28	4	P212121	19	3			√		0	0	0	0	0	0	-	-	372.08					√		0	0	0	0	0	46.6667	0	16.6667	36.6667	0	0	O-N	1.44	58.27	O-C	1.38	95.92	1420.66	8.01209
3,4:7,8:11,12:15,16-Tetrafurazano-1,2,5,6,9,10,13,14-octa-azacyclohexadeca-1,3,5,7,9,11,13,15-octaene-1,5,9,13-tetraoxide	C8N16O8	SEJHEU	1256736	1.87818	66.25	0.93909	-28.56	2	Pc	7	2			√		0	0	0	0	0	0	-	-	448.08					√		0	0	0	0	0	50	0	25	25	0	0	O-N	1.42	63.72	-	-	-	1523.21	8.53728
hexakis(Diazenofurazane)	C12N24O6	TIBKAQ	1270752	1.73686	71.06	1.01317	-49.97	3	C2/c	15	2			√		0	0	0	0	0	0	-	-	576.12					√		0	0	0	0	0	50	0	12.5	37.5	0	0	O-N	1.44	61.42	-	-	-	1442.18	7.73201
octakis(Diazenofurazane)	C16N32O8	TIBKEU	1270753	1.71735	69.91	1.00179	-49.97	2	P21/n	14	2			√		0	0	0	0	0	0	-	-	768.16					√		0	0	0	0	0	50	0	12.5	37.5	0	0	O-N	1.43	61.69	-	-	-	1449.67	7.68176
bis(3-Nitrofurazan)ether	C4N6O7	TIZMAQ	1272098	1.92625	74.65	0.663135	-6.55	8	P21/c	14	2			√		0	0	0	0	0	0	-	-	244.04					√		2	0	0	0	0	42.8571	0	50	7.14286	0	0	O-N	1.43	65.17	O-C	1.38	97.43	1541.49	8.90201
3,6-bis(4-nitro-1,2,5-oxadiazol-3-yl)-1,4,2,5-dioxadiazine	C6N8O8	UBAWUR	825809	1.86038	74.26	0.667829	-20.5	8	P21/n	14	2			√		0	0	0	0	0	0	-	-	312.06					√		2	0	0	0	0	40	0	40	20	0	0	O-N	1.51	53.4	O-N	1.42	63.14	1533.72	8.47311
trans-(P,D)-3,3'-Dinitro-4,4'-azoxyfurazan	C4N8O7	UHAMAR	197997	1.82792	69.82	0.752673	-5.88	4	P-1	2	1				√	0	0	0	0	0	0	-	-	272.04					√		2	0	0	0	0	50	0	43.75	6.25	0	0	O-N	1.43	59.81	N-C	1.48	93.15	1597	8.73338
5-(4-azido-1,2,5-oxadiazol-3-yl)[1,2,3]triazolo[4,5-c][1,2,5]oxadiazol-5-ium-4-ide	C4N10O2	UHOYIB	1007708	1.87811	72.69	1.19516	-43.61	4	P212121	19	3		√			0	0	0	0	0	0	-	-	220.04					√		0	1	0	0	0	55.5556	0	11.1111	33.3333	0	0	O-N	1.43	63.19	-	-	-	1386.14	8.24054
3,4-Dicyano-1,2,5-oxadiazole 2-oxide	C4N4O2	ZULDOZ	1316462	1.59709	71.01	0.657625	-70.55	8	Pna21	33	3		√			0	0	0	0	0	0	-	-	136.04		√					0	0	0	0	0	33.3333	0	16.6667	50	0	0	O-N	1.57	48.79	-	-	-	1417.89	6.80257
Hexanitrobenzene	C6N6O12	HNOBEN	1177301	1.99	76.6	0.48	0	2	C2/C	15	2	√				0	0	0	0	0	0	-	-	348.1	√						6	0	0	0	0	33.333	0	66.667	0	0	0	N-C	1.5	94.7	-	-	-	1654.9	9.28
1,3,5-Triazido-2,4,6-trinitrobenzene	C6N12O6	FEYMEC	171054	1.83	72.9	0.92	-28.6	4	P21/c	14	2		√			0	0	0	0	0	0	-	-	336.2	√						3	3	0	0	0	50	0	25	25	0	0	N-C	1.49	98.07	-	-	-	1466.6	8.31
Benzotrifuroxan	C6N6O6	BZOFOX	1118341	1.83	71.9	0.61	-38.1	4	PNA21	33	3				√	0	0	0	0	0	0	-	-	252.1					√		0	0	0	0	0	33.333	0	33.333	33.333	0	0	O-N	1.63	44.67	O-N	1.38	81.45	1468.4	8
4,4''-Dinitro-3,3':4',3''-ter-1,2,5-oxadiazole	C6N8O7	AFUGEP	830077	1.86	71.29	0.7	-27.01	4	P212121	19	3			√		0	0	0	0	0	0	-	-	296.14					√		2	0	0	0	0	40	0	35	25	0	0	O-N	1.42	63.46	-	-	-	1480.85	8.3055
3,4-bis(3-Nitrofurazan-4-yl)furoxan	C6N8O8	XERPAM	270417	1.89	74.67	0.68	-20.5	4	P212121	19	3				√	0	0	0	0	0	0	-	-	312.14					√		2	0	0	0	0	40	0	40	20	0	0	O-N	1.55	50.69	-	-	-	1527.51	8.55851
2,9-Dinitrobis[1,2,4]triazolo[1,5-d:5',1'-f][1,2,3,4]tetrazine	C4N10O4	BADNAY01	1412792	1.94	74.26	1.08	-25.38	4	P212121	19	3				√	0	0	0	0	0	0	-	-	252.14			√				2	0	0	0	0	55.5556	0	22.2222	22.2222	0	0	N-N	1.4	95.14	N-C	1.47	102.53	1322.73	8.52758
1,2,9,10-tetranitrodipyrazolo[1,5-d:5',1'-f][1,2,3,4]tetrazine	C6N10O8	SEFVOR	1569362	2	75.11	0.82	-18.81	4	Pca21	29	3		√			0	0	0	0	0	0	-	-	340.16			√				4	0	0	0	0	45.4545	0	36.3636	18.1818	0	0	N-C	1.48	93.12	N-N	1.4	98.44	1520.23	8.97811
Hexanitrohexa-azaisowurtzitane (α-CL-20)	C6H6N12O12•0.25H2O	PUBMII01	124947	1.95	76.83	0.747945	-10.84	8	Pbca	61	3			√		0.25	0	0	0	0	119.52	2.08	4.19	438.06				√			6	0	0	0	0	39.3443	21.3115	29.5082	9.83607	0	0	C-C	1.6	87.35	N-N	1.49	99.81	1090.15	9.03
1,3,5,7-Tetranitro-1,3,5,7-tetra-azacyclo-octane (γ-HMX)	C4H8N8O8•0.5H2O	DEDBUJ	1137855	1.84	79.56	0.6962	-21.6	4	Pn	7	2		√			0.5	0	0	0	0	149.14	2.14	4.9	296.04			√				4	0	0	0	0	32	36	16	16	0	0	N-C	1.47	100.3	N-N	1.47	115.23	1256.7	8.61
4,4',5,5'-tetranitro-2H,2'H-3,3'-bipyrazole monohydrate	C6H2N8O8•H2O	HIQBER	1852952	1.88	73.92	0.67	-24.08	4	P21/c	14	2			√		1	0	0	0	0	96.02	1.55	27.92	332.18					√		4	0	0	0	0	33.3333	16.6667	29.1667	20.8333	0	0	N-C	1.46	106.5	C-C	1.46	121.31	1216.08	8.25474
4,4',5,5'-Tetranitro-2,2'-bi-imidazole dihydrate	C6H2N8O8•H2O	VETWAS	1282634	1.79	73.43	0.64	-22.84	2	P21/n	14	2				√	1	0	0	0	0	118.27	1.53	28.84	350.2					√		4	0	0	0	0	30.7692	23.0769	26.9231	19.2308	0	0	N-C	1.45	104.35	N-C	1.37	126.41	1014.41	7.71243
1H,1'H-5,5'-Bitetrazole-1,1'-diol dihydrate	C2H2N8O2•H2O	DAZDUF	884561	1.81	73.88	1.19	-23.28	2	C2/m	12	2	√				1	0	0	0	0	117.31	1.42	31.46	206.16					√		0	0	0	2	0	44.4444	33.3333	5.55556	16.6667	0	0	N-N	1.39	106.13	O-N	1.33	115.5	775.69	7.6311
4,4'-dinitro-1H,1'H-[3,3'-bipyrazole]-5,5'-diamine sesquihydrate	C6H6N8O4•1.5H2O	FIHPIY	1848976	1.68	71.07	0.74	-62.58	8	Pbcn	60	3			√		1.5	0	0	0	0	160.32	1.75	24.47	281.23					√		2	0	2	0	0	27.5862	31.0345	3.44828	37.931	0	0	N-N	1.41	107.94	C-C	1.45	116.56	648.658	6.42317
5,5'-bis(3,5-dinitro-1H-pyrazol-4-yl)-2,2'-bi-1,3,4-oxadiazole dihydrate	C10H2N12O10•2H2O	KUBVIP	1910477	1.85	74.87	0.69	-36.19	4	Cc	9	2	√				2	0	0	0	0	92.58	1.65	20.56	486.28					√		4	0	0	0	0	31.5789	15.7895	23.6842	28.9474	0	0	O-C	1.4	96.84	N-C	1.45	106.27	1047.29	7.6917
3,7-diamino-2,6-dinitro-1H,5H-pyrazolo[1,2-a]pyrazole-1,5-dione dihydrate	C6H4N6O6•2H2O	FOXHIM	1955362	1.89	82.17	0.62	-49.97	2	P21/c	14	2	√				2	0	0	0	0	117.88	1.74	18.8	256.06			√				2	0	2	0	0	23.0769	30.7692	15.3846	30.7692	0	0	N-N	13.02	98.31	N-C	14.36	115.43	627.6	7.01
5,5'-bis(2,4,6-trinitrophenyl)-2,2'-bi(1,3,4-oxadiazole)/1,4-dioxane solvate	C16H4N10O14•3C4H8O2	OYAVIV	1450558	1.66	74.36	0.42	-97.01	1	P-1	2	1	√				0	0	3	0	0	284.78	2.34	4.76	824.66					√		6	0	0	0	0	10.6383	29.7872	6.38298	53.1915	0	0	O-N	1.39	98.72	N-C	1.49	100.78	1116.74	6.64311
Hexanitrohexa-azaisowurtzitane/ dihydrofuran-2(3H)-one (CL-20/Butyolactone)	C6H6N12O12• C4H6O2	ZASWEX	832146	1.81	74.6	0.58	-36.6	16	CC	9	2			√		0	0	0	1	0	119	2.16	5.08	263.2			√	√			0	0				27.273	27.273	18.182	27.273	0	0	C-C	1.53	74.44	O-C	1.5	75.87	1148.3	7.09
Hexanitrohexa-azaisowurtzitane/ 1,4-dioxane (CL-20/DIOXANE)	C6H6N12O12• 4C4H8O2	ZASWAT	832145	1.63	71.8	0.35	-81.4	10	P-1	2	1			√		0	0	4	0	0	103.5	2	11.35	156.5				√	√		0	0				13.953	39.535	2.326	44.186	0	0	O-C	1.47	81.88	C-C	1.52	88	1427.5	8.5
N,N'-bis(3-Nitro-1H-1,2,4-triazol-5-yl)-1,2,4,5-tetrazine-3,6-diamine/N,N-dimethylformamide solvate	C6H4N14O4• 4C3H7NO	CUJFAQ	1041769	1.37	65.76	0.8	-111.98	2	P21/c	14	2				√	0	0	0	0	4	200.06	1.62	29.62	628.68					√	√	2	0	0	0	0	16.8142	21.2389	0	47.7876	14.1593	0	N-C	1.45	109.97	N-C	1.38	120.99	656.59	5.37864
1,2,9,10-tetranitro-5,6-dihydrodipyrazolo[1,5-a:5',1'-c]pyrazine/acetonitrile solvate	C8H4N8O8•0.333CH3N	GEYQOT	1818128	1.76	70.61	0.58	-56.55	6	P3221	154	5				√	0	0	0	0	0.333333	138.06	2.23	3.4	360.73			√				4	0	0	0	0	26.5625	17.1875	16.4062	39.8438	0	0	C-C	1.53	80.48	N-C	1.48	94.83	1261.6	7.52295
2,4,6-Trinitro-3,5-bis(1H-1,2,4-triazol-1-yl)aniline/acetonitrile solvate	C10H6N10O6•CH3N	MUKRAM	732611	1.54	68	0.6	-89.26	4	P21/c	14	2		√			0	0	0	0	1	170.73	1.89	22.38	403.32					√		3	0	1	0	0	25	20.4545	3.40909	51.1364	0	0	N-C	1.48	100.14	N-N	1.41	106.66	1029.3	6.2643
3-nitro-1,2,4-triazol-5-one / 5,6,7,8-tetrahydrotetrazolo[1,5-b] [1,2,4]-triazine (NTO/TZTN)	C2H2N4O3•C3H6N6	FOYSUJ	1042895	1.69	72	0.92	-68.7	8	P21/c	14	2				√	0	0	0	0	1	87.5	1.7	30.71	128.1		√	√									35	22.5	0	37.5	5	0	C-C	1.54	78.93	N-C	1.5	88.73	741.1	6.7
1-Nitronaphthalene/picric acid	C10H7N1O2•C6H3N3O7	CUDQUP	902326	1.6	69.9	0.22	-111.4	4	P21	4	2				√	0	0	0	0	1	100.7	2.31	2.29	201.2	√											8.696	21.739	8.696	60.87	0	0	N-C	1.47	103.11	O-C	1.34	109.68	1124.3	6.08
Benzotrifuroxan/N-methyl-2,4,6-trinitroaniline (BTF/MATNB)	C6N6O6• C7H6N4O6	GEXMON	882012	1.75	73.3	0.5	-55	8	P21/c	14	2				√	0	0	0	0	1	58.7	2.49	2.39	247.1	√				√							23.81	14.285	21.429	40.476	0	0	O-N	1.63	44.29	O-N	1.38	80.54	1327	7.51
Benzotrifuroxan/2,4,6-trinitroaniline (BTF/TNA)	C6N6O6• C6H4N4O6	GEXMIH	882013	1.82	74.4	0.53	-46.6	8	P21/c	14	2				√	0	0	0	0	1	45.3	2.42	2.16	240.1	√				√							26.316	10.526	26.316	36.842	0	0	O-N	1.63	44.94	O-N	1.38	79.87	1322.6	7.77
Benzotrifuroxan /2,4,6-Trinitrotoluene (BTF/TNT)	C6N6O6•C7H5N3O6	GEXMAZ	882015	1.75	72.9	0.46	-55.1	8	P-1	2	1				√	0	0	0	0	1	52.5	2.49	1.1	239.6	√				√							22.5	12.5	23.75	41.25	0	0	O-N	1.64	43.51	O-N	1.38	80.49	1387.1	7.54
Benzotrifuroxan /1,3,5-trinitrobenzene (BTF/TNB)	C6N6O6• C6H3N3O6	GEXMED	882014	1.79	72.1	0.48	-46.4	8	P21/c	14	2				√	0	0	0	0	1	36.4	2.37	1.31	232.6	√				√							25	8.333	29.167	37.5	0	0	O-N	1.64	45.05	O-N	1.38	79.98	1410.1	7.72
Benzotrifuroxan /1,3,3-Trinitroazetidine (BTF/TNAZ)	C6N6O6• C3H4N4O6	ZEVNUL	898253	1.84	70.7	0.58	-28.8	4	P-1	2	1				√	0	0	0	0	1	57.9	2.41	2.16	222.1			√		√							31.25	12.5	31.25	25	0	0	O-N	1.65	43.08	N-C	1.5	81.02	1484.9	8.38
Hexanitrohexa-azaisowurtzitane/Benzotrifuroxan (CL-20/TBF)	C6H6N12O12• C6N6O6	PEHSUS	900028	1.85	73	0.68	-20.9	8	P212121	19	3				√	0	0	0	0	1	61.7	2.47	3.37	345.2				√	√							37.5	12.5	31.25	18.75	0	0	O-N	1.64	43.5	O-N	1.39	77.9	1250.3	8.12
1-Nitronaphthalene/2,4,6-Trinitrotoluene (TNT/Nitronaphthalene)	C10H7NO2•C7H5N3O6	TOZMUS	902325	1.56	71.4	0.22	-127.9	4	P-1	2	1				√	0	0	0	0	1	95.4	2.47	1.49	200.2	√											8	24	4	64	0	0	C-C	1.5	96.38	N-C	1.47	101.15	1154.2	5.86
Hexanitrohexa-azaisowurtzitane/2,4,6-Trinitrotoluene (CL-20/TNT)	C6H6N12O12•C7H5N3O6	IZUZUZ	826174	1.85	76.2	0.58	-32.5	16	Pbca	61	3			√		0	0	0	0	1	114.9	2.33	3.03	332.7	√			√								28.846	21.154	24.038	25.962	0	0	C-C	1.6	87.74	C-C	1.5	93.82	1357	8.34
Hexanitrohexa-azaisowurtzitane/1,3-dinitrobenzene (CL-20/DNB)	C6H6N12O12• C6H4N2O4	TIVJUF	940129	1.88	74.8	0.61	-34.3	16	Pbca	61	3			√		0	0	0	0	1	106.4	2.21	4.27	303.2	√			√								29.167	20.833	22.917	27.083	0	0	C-C	1.59	88.64	N-N	1.51	97.29	1343.7	8.39
Hexanitrohexa-azaisowurtzitane/ N,N-dimethylformamide solvate (CL-20/DMF)	C6H6N12O12•2C3H7NO	QISTAN01	832144	1.7	73.8	0.57	-54.8	6	P-1	2	1				√	0	0	0	0	2	104.8	2.21	4.23	194.8					√	√						24.138	34.483	6.897	34.483	0	0	C-C	1.61	86.35	N-N	1.47	97.06	1151.5	7.56
Hexanitrohexa-azaisowurtzitane/ 1-methylpyrrolidin-2-one solvate monohydrate (CL-20/NMP)	C6H6N12O12• 2C5H9NO• 0.75H2O	GOWHIL	946608	1.63	69.3	0.5	-73.3	12	P21/c	14	2				√	0.75	0	0	0	2	115.7	1.76	17.1	212.2		√		√								19.444	36.111	2.778	41.667	0	0	C-C	1.54	76.29	C-C	1.6	90.42	1044.1	6.99
Hexanitrohexa-azaisowurtzitane/ Cyclotrimethylene-trinitramine (CL-20/HMX)	C6H6N12O12•0.5C4H8N8O8	ZEBJOH01	1025535	1.82	77.7	0.69	-13.6	6	P1	1	1				√	0	0	0	0	0.5	125.9	1.99	6.38	390.9				√	√							38.095	23.81	26.19	11.905	0	0	C-C	1.59	88.61	N-C	1.48	97.16	1401.3	8.64
3,3',8,8'-tetranitro[7,7'-bipyrazolo[5,1-c][1,2,4]triazine]-4,4'-diamine methanol nitromethane solvate	C10H4N14O8• CH3NO2• 2CH3OH	FIHPEU	1848975	1.69	70.49	0.74	-59.99	2	Cc	9	2			√		0	2	0	0	1	171.57	1.66	25.39	573.43					√		4	0	2	0	0	26.7857	26.7857	8.03571	38.3929	0	0	N-C	1.47	108.14	N-N	1.4	108.57	1038.82	7.15716
[truncated: 3 more columns]
